# Supplementary material for: 4-[5-(4-Benzoyl­oxyphen­yl)-1,2,4-oxa­diazol-3-yl]phenyl benzoate
Source: Acta Crystallogr Sect E Struct Rep Online. 2013 Mar 16;69(Pt 4):o543. doi: 10.1107/S1600536813006922 (PMC3629595; doi:10.1107/S1600536813006922)
Supplement: Supplementary file 1 [file e-69-0o543-sup1.cif]

##############################################################################
#                                                                            #
# This CIF contains the data in a paper accepted for publication in          #
# Acta Crystallographica Section E. It conforms to the requirements of       #
# Notes for Authors for Acta Crystallographica Section E, and has been       #
# peer reviewed under the auspices of the IUCr Commission on Journals.       #
#                                                                            #
# Full details of the Crystallographic Information File format               #
# are given in the paper "The Crystallographic Information File (CIF):       #
# a New Standard Archive File for Crystallography" by S. R. Hall, F. H.      #
# Allen and I. D. Brown [Acta Cryst. (1991), A47, 655-685].                  #
#                                                                            #
# The current version of the core CIF dictionary is obtainable from          #
# ftp://ftp.iucr.org/pub/cif_core.dic.                                       #
#                                                                            #
# Software is freely available for graphical display of the structure(s)     #
# in this CIF. For information consult the CIF software page                 #
# http://www.iucr.org/resources/cif/software.                                #
#                                                                            #
# This file may be used for bona fide research purposes within the           #
# scientific community so long as proper attribution is given to the journal # 
# article from which it was obtained.                                        #
#                                                                            #
##############################################################################
data_global
_audit_creation_method     'PLATON <TABLE ACC> option'
_journal_date_recd_electronic     2013-02-26
_journal_date_accepted     2013-03-12
_journal_name_full     'Acta Crystallographica, Section E'
_journal_year     2013
_journal_volume     69
_journal_issue      4
_journal_page_first     o543
_journal_page_last     o543
_journal_paper_category     QO
_journal_paper_doi     10.1107/S1600536813006922
_journal_coeditor_code     SJ5303
_publ_contact_author_name
;
'Dr. Lokanath N. K.'
;
_publ_contact_author_address
;
Department of Studies in Physics
Manasagangotri
University of Mysore
Mysore 570 006
India
;
_publ_contact_author_email     'lokanath@physics.uni-mysore.ac.in'
_publ_contact_author_fax     '+91-821-2419333'
_publ_contact_author_phone     '+91-821-2419610'
_publ_section_title
;
4-[5-(4-Benzoyloxyphenyl)-1,2,4-oxadiazol-3-yl]phenyl benzoate
;
loop_
    _publ_author_name
    _publ_author_address
    'Manjunath, B. C.'
;
Department of Studies in Physics
Manasagangotri,
University of Mysore,
Mysore, India 570 006
;
    'Madan Kumar, S.'
;
Department of Studies in Physics
Manasagangotri,
University of Mysore,
Mysore, India 570 006
;
    'Vinay Kumar, K. S.'
;
Department of Studies in Chemistry
Manasagangotri,
University of Mysore,
Mysore, India 570 006
;
    'Prabhuswamy, M.'
;
Department of Studies in Physics
Manasagangotri,
University of Mysore,
Mysore, India 570 006
;
    'Sadashiva, M. P.'
;
Department of Studies in Chemistry
Manasagangotri,
University of Mysore,
Mysore, India 570 006
;
    'Lokanath, N. K.'
;
Department of Studies in Physics
Manasagangotri,
University of Mysore,
Mysore, India 570 006
;
data_I
_chemical_name_systematic
;
4-[5-(4-Benzoyloxyphenyl)-1,2,4-oxadiazol-3-yl]phenyl benzoate
;
_chemical_name_common
;
4,4^1^-(1,2,4-Oxadiazole-3,5-diyl)bis(4,1-phenylene) dibenzoate
;
_chemical_formula_moiety     'C28 H18 N2 O5'
_chemical_formula_sum     'C28 H18 N2 O5'
_chemical_formula_iupac     'C28 H18 N2 O5'
_chemical_formula_weight     462.44
_symmetry_cell_setting     monoclinic
_symmetry_space_group_name_H-M     'P 21/c'
_symmetry_space_group_name_Hall     '-P 2ybc'
loop_
    _symmetry_equiv_pos_site_id
    _symmetry_equiv_pos_as_xyz
    1 x,y,z
    2 -x,1/2+y,1/2-z
    3 -x,-y,-z
    4 x,1/2-y,1/2+z
_cell_length_a     21.069(18)
_cell_length_b     6.063(5)
_cell_length_c     18.727(16)
_cell_angle_alpha     90
_cell_angle_beta     107.159(13)
_cell_angle_gamma     90
_cell_volume     2286(3)
_cell_formula_units_Z     4
_cell_measurement_reflns_used     4513
_cell_measurement_theta_min     2.0
_cell_measurement_theta_max     26.0
_cell_measurement_temperature     300
_cell_special_details
;
;
_exptl_crystal_description     'needle'
_exptl_crystal_colour     'white'
_exptl_crystal_size_max     0.230
_exptl_crystal_size_mid     0.230
_exptl_crystal_size_min     0.220
_exptl_crystal_size_rad     ?
_exptl_crystal_density_diffrn     1.344
_exptl_crystal_density_meas     ?
_exptl_crystal_density_method     'Not Measured'
_exptl_crystal_F_000     960
_exptl_absorpt_coefficient_mu     0.094
_exptl_absorpt_correction_type     none
_exptl_absorpt_process_details     ?
_exptl_absorpt_correction_T_min     ?
_exptl_absorpt_correction_T_max     ?
_exptl_special_details
;
;
_diffrn_ambient_temperature     300
_diffrn_radiation_type     'MoK\a'
_diffrn_radiation_wavelength     0.71073
_diffrn_radiation_source     'fine-focus sealed tube'
_diffrn_radiation_monochromator     graphite
_diffrn_measurement_device_type     'Oxford Diffraction Xcalibur Eos'
_diffrn_measurement_method     '\w scans'
_diffrn_detector_area_resol_mean     16.0839
_diffrn_reflns_number     21331
_diffrn_reflns_av_R_equivalents     0.0596
_diffrn_reflns_av_sigmaI/netI     0.0426
_diffrn_reflns_theta_min     2.02
_diffrn_reflns_theta_max     26.02
_diffrn_reflns_theta_full     26.02
_diffrn_measured_fraction_theta_max     0.999
_diffrn_measured_fraction_theta_full     0.999
_diffrn_reflns_limit_h_min     -26
_diffrn_reflns_limit_h_max     26
_diffrn_reflns_limit_k_min     -7
_diffrn_reflns_limit_k_max     7
_diffrn_reflns_limit_l_min     -23
_diffrn_reflns_limit_l_max     23
_diffrn_reflns_reduction_process
;
;
_diffrn_standards_number     0
_diffrn_standards_interval_count     .
_diffrn_standards_interval_time     .
_diffrn_standards_decay_%     ?
loop_
    _diffrn_standard_refln_index_h
    _diffrn_standard_refln_index_k
    _diffrn_standard_refln_index_l
    ? ? ?
_refine_special_details
;
Refinement on <i>F</i>^2^ for ALL reflections except those flagged by the user
for potential systematic errors. Weighted <i>R</i>-factors <i>wR</i> and all
goodnesses of fit <i>S</i> are based on <i>F</i>^2^, conventional
<i>R</i>-factors <i>R</i> are based on <i>F</i>, with <i>F</i> set to zero for
negative <i>F</i>^2^. The observed criterion of <i>F</i>^2^ > \s(<i>F</i>^2^)
is used only for calculating -<i>R</i>-factor-obs <i>etc</i>. and is not
relevant to the choice of reflections for refinement. <i>R</i>-factors based
on <i>F</i>^2^ are statistically about twice as large as those based on
<i>F</i>, and <i>R</i>-factors based on ALL data will be even larger.
;
_reflns_number_total     4513
_reflns_number_gt     2518
_reflns_threshold_expression     I>2\s(I)
_refine_ls_structure_factor_coef     Fsqd
_refine_ls_matrix_type     full
_refine_ls_R_factor_all     0.1270
_refine_ls_R_factor_gt     0.0678
_refine_ls_wR_factor_gt     0.1595
_refine_ls_wR_factor_ref     0.1905
_refine_ls_goodness_of_fit_ref     1.033
_refine_ls_restrained_S_all     1.033
_refine_ls_number_reflns     4513
_refine_ls_number_parameters     316
_refine_ls_number_restraints     0
_refine_ls_number_constraints     ?
_refine_ls_hydrogen_treatment     constr
_refine_ls_weighting_scheme     calc
_refine_ls_weighting_details
         'calc w=1/[\s^2^(Fo^2^)+(0.0786P)^2^+0.5948P] where P=(Fo^2^+2Fc^2^)/3'
_atom_sites_solution_hydrogens     geom
_atom_sites_solution_primary     direct
_atom_sites_solution_secondary     difmap
_refine_ls_shift/su_max     0.000
_refine_ls_shift/su_mean     0.000
_refine_diff_density_max     0.381
_refine_diff_density_min     -0.219
_refine_ls_extinction_method     none
loop_
    _atom_type_symbol
    _atom_type_description
    _atom_type_scat_dispersion_real
    _atom_type_scat_dispersion_imag
    _atom_type_scat_source
    O O 0.0106 0.0060 'International Tables Vol C Tables 4.2.6.8 and 6.1.1.4'
    N N 0.0061 0.0033 'International Tables Vol C Tables 4.2.6.8 and 6.1.1.4'
    H H 0.0000 0.0000 'International Tables Vol C Tables 4.2.6.8 and 6.1.1.4'
    C C 0.0033 0.0016 'International Tables Vol C Tables 4.2.6.8 and 6.1.1.4'
_computing_data_collection     'CrysAlis PRO (Oxford Diffraction, 2009)'
_computing_cell_refinement     'CrysAlis PRO (Oxford Diffraction, 2009)'
_computing_data_reduction     'CrysAlis PRO (Oxford Diffraction, 2009)'
_computing_structure_solution     'SHELXS97 (Sheldrick, 2008)'
_computing_structure_refinement     'SHELXL97 (Sheldrick, 2008)'
_computing_molecular_graphics     'Mercury (Macrae <i>et al.</i>, 2008)'
_computing_publication_material
;
SHELXL97 (Sheldrick, 2008) and Mercury (Macrae <i>et al.</i>,
2008)
;
loop_
    _atom_site_type_symbol
    _atom_site_label
    _atom_site_fract_x
    _atom_site_fract_y
    _atom_site_fract_z
    _atom_site_U_iso_or_equiv
    _atom_site_thermal_displace_type
    _atom_site_calc_flag
    _atom_site_refinement_flags
    _atom_site_occupancy
    O O1 0.53828(13) 1.1931(4) 0.31832(14) 0.1027(11) Uani . . 1.000
    O O2 0.76931(12) 0.6953(4) 0.21732(12) 0.0864(9) Uani . . 1.000
    O O3 0.84189(14) 0.9715(5) 0.25694(17) 0.1262(12) Uani . . 1.000
    O O4 0.29559(10) 0.7471(3) 0.52085(12) 0.0762(8) Uani . . 1.000
    O O5 0.25276(10) 0.4910(4) 0.43300(12) 0.0811(8) Uani . . 1.000
    N N1 0.48512(12) 1.1945(4) 0.35022(14) 0.0723(10) Uani . . 1.000
    N N2 0.53434(12) 0.8645(4) 0.36922(13) 0.0652(9) Uani . . 1.000
    C C1 0.56466(16) 0.9925(5) 0.33120(16) 0.0686(11) Uani . . 1.000
    C C2 0.48632(15) 0.9947(5) 0.37851(16) 0.0662(11) Uani . . 1.000
    C C3 0.62017(15) 0.9293(5) 0.30344(16) 0.0671(11) Uani . . 1.000
    C C4 0.64460(17) 1.0655(5) 0.25813(18) 0.0801(12) Uani . . 1.000
    C C5 0.69506(19) 0.9989(6) 0.23065(18) 0.0837(14) Uani . . 1.000
    C C6 0.72168(16) 0.7925(6) 0.24910(17) 0.0753(11) Uani . . 1.000
    C C7 0.69841(17) 0.6508(6) 0.29357(19) 0.0867(14) Uani . . 1.000
    C C8 0.64812(17) 0.7210(6) 0.32118(19) 0.0828(12) Uani . . 1.000
    C C9 0.8266(2) 0.7982(6) 0.22570(19) 0.0887(14) Uani . . 1.000
    C C10 0.87083(16) 0.6675(6) 0.19119(17) 0.0716(11) Uani . . 1.000
    C C11 0.9304(2) 0.7655(7) 0.1915(2) 0.1027(17) Uani . . 1.000
    C C12 0.9727(2) 0.6540(10) 0.1601(3) 0.135(3) Uani . . 1.000
    C C13 0.9549(3) 0.4485(10) 0.1288(3) 0.133(3) Uani . . 1.000
    C C14 0.8977(2) 0.3540(7) 0.1302(2) 0.1070(17) Uani . . 1.000
    C C15 0.85597(18) 0.4614(6) 0.16063(19) 0.0853(12) Uani . . 1.000
    C C16 0.43672(14) 0.9309(5) 0.41587(16) 0.0626(10) Uani . . 1.000
    C C17 0.38540(16) 1.0725(5) 0.41790(18) 0.0765(11) Uani . . 1.000
    C C18 0.33900(16) 1.0085(5) 0.45203(18) 0.0768(12) Uani . . 1.000
    C C19 0.34337(14) 0.8044(5) 0.48421(17) 0.0669(11) Uani . . 1.000
    C C20 0.39386(14) 0.6606(5) 0.48425(17) 0.0707(11) Uani . . 1.000
    C C21 0.44033(14) 0.7249(5) 0.44904(18) 0.0712(11) Uani . . 1.000
    C C22 0.25088(13) 0.5876(5) 0.48832(17) 0.0610(10) Uani . . 1.000
    C C23 0.20080(14) 0.5533(5) 0.52860(15) 0.0637(10) Uani . . 1.000
    C C24 0.18931(16) 0.7044(6) 0.57868(19) 0.0821(12) Uani . . 1.000
    C C25 0.14077(19) 0.6633(7) 0.6137(2) 0.1033(17) Uani . . 1.000
    C C26 0.1046(2) 0.4723(8) 0.5987(2) 0.1142(19) Uani . . 1.000
    C C27 0.1155(2) 0.3225(7) 0.5490(2) 0.1099(17) Uani . . 1.000
    C C28 0.16333(17) 0.3616(6) 0.51374(19) 0.0847(12) Uani . . 1.000
    H H4 0.62630 1.20520 0.24610 0.0960 Uiso calc R 1.000
    H H5 0.71090 1.09150 0.20020 0.1010 Uiso calc R 1.000
    H H7 0.71640 0.51040 0.30460 0.1040 Uiso calc R 1.000
    H H8 0.63270 0.62840 0.35200 0.0990 Uiso calc R 1.000
    H H11 0.94170 0.90420 0.21260 0.1230 Uiso calc R 1.000
    H H12 1.01290 0.71690 0.15990 0.1620 Uiso calc R 1.000
    H H13 0.98290 0.37480 0.10660 0.1590 Uiso calc R 1.000
    H H14 0.88690 0.21390 0.11010 0.1280 Uiso calc R 1.000
    H H15 0.81630 0.39450 0.16090 0.1020 Uiso calc R 1.000
    H H17 0.38250 1.21130 0.39600 0.0920 Uiso calc R 1.000
    H H18 0.30470 1.10360 0.45330 0.0920 Uiso calc R 1.000
    H H20 0.39680 0.52360 0.50730 0.0850 Uiso calc R 1.000
    H H21 0.47430 0.62860 0.44770 0.0860 Uiso calc R 1.000
    H H24 0.21410 0.83370 0.58900 0.0980 Uiso calc R 1.000
    H H25 0.13290 0.76530 0.64710 0.1240 Uiso calc R 1.000
    H H26 0.07250 0.44430 0.62250 0.1370 Uiso calc R 1.000
    H H27 0.09040 0.19370 0.53890 0.1320 Uiso calc R 1.000
    H H28 0.17050 0.25920 0.48000 0.1010 Uiso calc R 1.000
loop_
    _atom_site_aniso_label
    _atom_site_aniso_U_11
    _atom_site_aniso_U_22
    _atom_site_aniso_U_33
    _atom_site_aniso_U_12
    _atom_site_aniso_U_13
    _atom_site_aniso_U_23
    O1 0.124(2) 0.0824(18) 0.0989(18) -0.0007(15) 0.0286(16) 0.0218(14)
    O2 0.0992(16) 0.0847(16) 0.0788(15) -0.0287(13) 0.0317(13) -0.0061(12)
    O3 0.134(2) 0.108(2) 0.140(2) -0.0487(18) 0.0455(19) -0.0497(19)
    O4 0.0674(13) 0.0807(14) 0.0840(15) -0.0038(11) 0.0280(12) -0.0221(12)
    O5 0.0824(14) 0.0908(15) 0.0799(14) -0.0105(12) 0.0390(12) -0.0273(13)
    N1 0.0765(17) 0.0628(16) 0.0831(17) 0.0104(13) 0.0320(14) 0.0243(13)
    N2 0.0726(16) 0.0600(15) 0.0624(15) -0.0061(13) 0.0191(13) 0.0076(12)
    C1 0.080(2) 0.061(2) 0.0573(17) -0.0043(17) 0.0088(16) 0.0033(15)
    C2 0.0684(19) 0.0625(19) 0.0574(17) 0.0006(16) 0.0025(15) 0.0046(15)
    C3 0.081(2) 0.062(2) 0.0541(16) -0.0140(16) 0.0136(15) 0.0024(14)
    C4 0.103(2) 0.063(2) 0.076(2) -0.0104(18) 0.029(2) 0.0037(17)
    C5 0.117(3) 0.063(2) 0.079(2) -0.017(2) 0.041(2) 0.0073(17)
    C6 0.088(2) 0.080(2) 0.0610(19) -0.0149(18) 0.0268(17) -0.0039(17)
    C7 0.099(3) 0.078(2) 0.092(2) 0.0024(19) 0.042(2) 0.0207(19)
    C8 0.094(2) 0.083(2) 0.079(2) -0.002(2) 0.0375(19) 0.0237(18)
    C9 0.118(3) 0.070(2) 0.071(2) -0.036(2) 0.017(2) -0.0065(18)
    C10 0.077(2) 0.073(2) 0.0596(18) -0.0037(17) 0.0122(16) 0.0088(16)
    C11 0.086(3) 0.081(3) 0.126(3) -0.016(2) 0.008(2) 0.016(2)
    C12 0.072(3) 0.136(4) 0.199(6) -0.002(3) 0.043(3) 0.057(4)
    C13 0.103(4) 0.137(5) 0.164(5) 0.042(3) 0.049(3) 0.035(4)
    C14 0.100(3) 0.102(3) 0.107(3) 0.014(3) 0.012(3) -0.005(2)
    C15 0.083(2) 0.079(2) 0.085(2) -0.013(2) 0.0110(19) 0.003(2)
    C16 0.0580(16) 0.0601(18) 0.0608(17) 0.0017(14) 0.0040(14) 0.0029(14)
    C17 0.083(2) 0.0592(19) 0.079(2) 0.0108(17) 0.0112(18) 0.0068(16)
    C18 0.073(2) 0.065(2) 0.087(2) 0.0168(16) 0.0153(18) -0.0068(17)
    C19 0.0598(18) 0.063(2) 0.073(2) 0.0007(15) 0.0121(15) -0.0117(16)
    C20 0.0617(18) 0.0625(19) 0.087(2) 0.0075(15) 0.0204(17) 0.0120(16)
    C21 0.0599(18) 0.0613(19) 0.091(2) 0.0121(14) 0.0200(17) 0.0127(16)
    C22 0.0583(17) 0.0588(17) 0.0639(18) 0.0085(14) 0.0151(15) -0.0079(15)
    C23 0.0648(18) 0.0643(19) 0.0612(17) 0.0082(15) 0.0176(15) -0.0084(15)
    C24 0.080(2) 0.085(2) 0.085(2) 0.0062(18) 0.0301(19) -0.0206(19)
    C25 0.102(3) 0.120(3) 0.102(3) 0.004(3) 0.052(2) -0.040(3)
    C26 0.117(3) 0.135(4) 0.115(3) -0.013(3) 0.072(3) -0.025(3)
    C27 0.126(3) 0.108(3) 0.119(3) -0.032(3) 0.072(3) -0.025(3)
    C28 0.102(2) 0.078(2) 0.087(2) -0.006(2) 0.048(2) -0.0178(19)
_geom_special_details
;
Bond distances, angles <i>etc</i>. have been calculated using the rounded
fractional coordinates. All su's are estimated from the variances of the
(full) variance-covariance matrix. The cell e.s.d.'s are taken into account in
the estimation of distances, angles and torsion angles
;
loop_
    _geom_bond_atom_site_label_1
    _geom_bond_atom_site_label_2
    _geom_bond_site_symmetry_1
    _geom_bond_site_symmetry_2
    _geom_bond_distance
    _geom_bond_publ_flag
    O1 N1 . . 1.416(4) no
    O1 C1 . . 1.329(4) no
    O2 C6 . . 1.436(4) no
    O2 C9 . . 1.326(5) no
    O3 C9 . . 1.200(5) no
    O4 C19 . . 1.419(4) no
    O4 C22 . . 1.362(4) no
    O5 C22 . . 1.201(4) no
    N1 C2 . . 1.319(4) no
    N2 C1 . . 1.336(4) no
    N2 C2 . . 1.335(4) no
    C1 C3 . . 1.464(5) no
    C2 C16 . . 1.471(5) no
    C3 C4 . . 1.387(5) no
    C3 C8 . . 1.392(5) no
    C4 C5 . . 1.372(5) no
    C5 C6 . . 1.373(5) no
    C6 C7 . . 1.383(5) no
    C7 C8 . . 1.376(5) no
    C9 C10 . . 1.506(5) no
    C10 C11 . . 1.387(6) no
    C10 C15 . . 1.372(5) no
    C11 C12 . . 1.381(7) no
    C12 C13 . . 1.381(8) no
    C13 C14 . . 1.342(8) no
    C14 C15 . . 1.348(6) no
    C16 C17 . . 1.390(5) no
    C16 C21 . . 1.387(4) no
    C17 C18 . . 1.372(5) no
    C18 C19 . . 1.368(4) no
    C19 C20 . . 1.375(4) no
    C20 C21 . . 1.388(5) no
    C22 C23 . . 1.482(4) no
    C23 C24 . . 1.383(5) no
    C23 C28 . . 1.386(5) no
    C24 C25 . . 1.391(5) no
    C25 C26 . . 1.369(6) no
    C26 C27 . . 1.368(6) no
    C27 C28 . . 1.379(6) no
    C4 H4 . . 0.9300 no
    C5 H5 . . 0.9300 no
    C7 H7 . . 0.9300 no
    C8 H8 . . 0.9300 no
    C11 H11 . . 0.9300 no
    C12 H12 . . 0.9300 no
    C13 H13 . . 0.9300 no
    C14 H14 . . 0.9300 no
    C15 H15 . . 0.9300 no
    C17 H17 . . 0.9300 no
    C18 H18 . . 0.9300 no
    C20 H20 . . 0.9300 no
    C21 H21 . . 0.9300 no
    C24 H24 . . 0.9300 no
    C25 H25 . . 0.9300 no
    C26 H26 . . 0.9300 no
    C27 H27 . . 0.9300 no
    C28 H28 . . 0.9300 no
loop_
    _geom_angle_atom_site_label_1
    _geom_angle_atom_site_label_2
    _geom_angle_atom_site_label_3
    _geom_angle_site_symmetry_1
    _geom_angle_site_symmetry_2
    _geom_angle_site_symmetry_3
    _geom_angle
    _geom_angle_publ_flag
    N1 O1 C1 . . . 105.6(2) no
    C6 O2 C9 . . . 118.8(3) no
    C19 O4 C22 . . . 117.0(2) no
    O1 N1 C2 . . . 103.9(2) no
    C1 N2 C2 . . . 103.1(3) no
    O1 C1 N2 . . . 112.8(3) no
    O1 C1 C3 . . . 120.7(3) no
    N2 C1 C3 . . . 126.5(3) no
    N1 C2 N2 . . . 114.6(3) no
    N1 C2 C16 . . . 120.0(3) no
    N2 C2 C16 . . . 125.4(3) no
    C1 C3 C4 . . . 122.7(3) no
    C1 C3 C8 . . . 118.6(3) no
    C4 C3 C8 . . . 118.6(3) no
    C3 C4 C5 . . . 121.5(3) no
    C4 C5 C6 . . . 118.6(3) no
    O2 C6 C5 . . . 123.6(3) no
    O2 C6 C7 . . . 114.2(3) no
    C5 C6 C7 . . . 121.8(3) no
    C6 C7 C8 . . . 118.9(3) no
    C3 C8 C7 . . . 120.6(3) no
    O2 C9 O3 . . . 125.0(4) no
    O2 C9 C10 . . . 111.0(3) no
    O3 C9 C10 . . . 124.0(4) no
    C9 C10 C11 . . . 116.5(3) no
    C9 C10 C15 . . . 124.4(3) no
    C11 C10 C15 . . . 119.1(3) no
    C10 C11 C12 . . . 119.0(4) no
    C11 C12 C13 . . . 119.6(5) no
    C12 C13 C14 . . . 120.7(5) no
    C13 C14 C15 . . . 120.2(4) no
    C10 C15 C14 . . . 121.3(4) no
    C2 C16 C17 . . . 121.2(3) no
    C2 C16 C21 . . . 119.8(3) no
    C17 C16 C21 . . . 119.0(3) no
    C16 C17 C18 . . . 120.3(3) no
    C17 C18 C19 . . . 119.8(3) no
    O4 C19 C18 . . . 118.0(3) no
    O4 C19 C20 . . . 120.2(3) no
    C18 C19 C20 . . . 121.7(3) no
    C19 C20 C21 . . . 118.4(3) no
    C16 C21 C20 . . . 120.8(3) no
    O4 C22 O5 . . . 122.5(3) no
    O4 C22 C23 . . . 112.0(2) no
    O5 C22 C23 . . . 125.5(3) no
    C22 C23 C24 . . . 123.1(3) no
    C22 C23 C28 . . . 117.7(3) no
    C24 C23 C28 . . . 119.2(3) no
    C23 C24 C25 . . . 120.1(3) no
    C24 C25 C26 . . . 119.8(4) no
    C25 C26 C27 . . . 120.4(4) no
    C26 C27 C28 . . . 120.3(4) no
    C23 C28 C27 . . . 120.1(3) no
    C3 C4 H4 . . . 119.00 no
    C5 C4 H4 . . . 119.00 no
    C4 C5 H5 . . . 121.00 no
    C6 C5 H5 . . . 121.00 no
    C6 C7 H7 . . . 121.00 no
    C8 C7 H7 . . . 121.00 no
    C3 C8 H8 . . . 120.00 no
    C7 C8 H8 . . . 120.00 no
    C10 C11 H11 . . . 120.00 no
    C12 C11 H11 . . . 120.00 no
    C11 C12 H12 . . . 120.00 no
    C13 C12 H12 . . . 120.00 no
    C12 C13 H13 . . . 120.00 no
    C14 C13 H13 . . . 120.00 no
    C13 C14 H14 . . . 120.00 no
    C15 C14 H14 . . . 120.00 no
    C10 C15 H15 . . . 119.00 no
    C14 C15 H15 . . . 119.00 no
    C16 C17 H17 . . . 120.00 no
    C18 C17 H17 . . . 120.00 no
    C17 C18 H18 . . . 120.00 no
    C19 C18 H18 . . . 120.00 no
    C19 C20 H20 . . . 121.00 no
    C21 C20 H20 . . . 121.00 no
    C16 C21 H21 . . . 120.00 no
    C20 C21 H21 . . . 120.00 no
    C23 C24 H24 . . . 120.00 no
    C25 C24 H24 . . . 120.00 no
    C24 C25 H25 . . . 120.00 no
    C26 C25 H25 . . . 120.00 no
    C25 C26 H26 . . . 120.00 no
    C27 C26 H26 . . . 120.00 no
    C26 C27 H27 . . . 120.00 no
    C28 C27 H27 . . . 120.00 no
    C23 C28 H28 . . . 120.00 no
    C27 C28 H28 . . . 120.00 no
loop_
    _geom_torsion_atom_site_label_1
    _geom_torsion_atom_site_label_2
    _geom_torsion_atom_site_label_3
    _geom_torsion_atom_site_label_4
    _geom_torsion_site_symmetry_1
    _geom_torsion_site_symmetry_2
    _geom_torsion_site_symmetry_3
    _geom_torsion_site_symmetry_4
    _geom_torsion
    _geom_torsion_publ_flag
    C1 O1 N1 C2 . . . . 0.2(3) no
    N1 O1 C1 N2 . . . . -0.8(3) no
    N1 O1 C1 C3 . . . . 178.0(3) no
    C9 O2 C6 C5 . . . . 59.1(4) no
    C9 O2 C6 C7 . . . . -128.3(3) no
    C6 O2 C9 O3 . . . . -1.6(5) no
    C6 O2 C9 C10 . . . . 177.9(3) no
    C22 O4 C19 C18 . . . . 111.2(3) no
    C22 O4 C19 C20 . . . . -71.4(4) no
    C19 O4 C22 O5 . . . . 3.2(4) no
    C19 O4 C22 C23 . . . . -176.0(2) no
    O1 N1 C2 C16 . . . . -178.9(3) no
    O1 N1 C2 N2 . . . . 0.5(3) no
    C2 N2 C1 C3 . . . . -177.6(3) no
    C1 N2 C2 C16 . . . . 178.4(3) no
    C2 N2 C1 O1 . . . . 1.1(3) no
    C1 N2 C2 N1 . . . . -1.0(3) no
    O1 C1 C3 C8 . . . . 177.1(3) no
    N2 C1 C3 C4 . . . . 173.5(3) no
    N2 C1 C3 C8 . . . . -4.2(5) no
    O1 C1 C3 C4 . . . . -5.1(5) no
    N1 C2 C16 C17 . . . . 4.3(4) no
    N1 C2 C16 C21 . . . . -176.5(3) no
    N2 C2 C16 C17 . . . . -175.0(3) no
    N2 C2 C16 C21 . . . . 4.1(5) no
    C1 C3 C4 C5 . . . . -177.6(3) no
    C8 C3 C4 C5 . . . . 0.2(5) no
    C1 C3 C8 C7 . . . . 177.1(3) no
    C4 C3 C8 C7 . . . . -0.8(5) no
    C3 C4 C5 C6 . . . . -0.2(5) no
    C4 C5 C6 O2 . . . . 172.9(3) no
    C4 C5 C6 C7 . . . . 0.8(5) no
    O2 C6 C7 C8 . . . . -174.1(3) no
    C5 C6 C7 C8 . . . . -1.3(5) no
    C6 C7 C8 C3 . . . . 1.3(5) no
    O2 C9 C10 C11 . . . . 175.5(3) no
    O2 C9 C10 C15 . . . . -4.9(5) no
    O3 C9 C10 C11 . . . . -5.0(5) no
    O3 C9 C10 C15 . . . . 174.6(4) no
    C9 C10 C11 C12 . . . . -179.5(4) no
    C15 C10 C11 C12 . . . . 0.9(6) no
    C9 C10 C15 C14 . . . . 179.6(3) no
    C11 C10 C15 C14 . . . . -0.8(5) no
    C10 C11 C12 C13 . . . . 0.3(7) no
    C11 C12 C13 C14 . . . . -1.6(8) no
    C12 C13 C14 C15 . . . . 1.7(7) no
    C13 C14 C15 C10 . . . . -0.5(6) no
    C2 C16 C17 C18 . . . . 179.0(3) no
    C21 C16 C17 C18 . . . . -0.2(5) no
    C2 C16 C21 C20 . . . . -179.6(3) no
    C17 C16 C21 C20 . . . . -0.4(5) no
    C16 C17 C18 C19 . . . . 0.0(5) no
    C17 C18 C19 O4 . . . . 178.2(3) no
    C17 C18 C19 C20 . . . . 0.8(5) no
    O4 C19 C20 C21 . . . . -178.7(3) no
    C18 C19 C20 C21 . . . . -1.5(5) no
    C19 C20 C21 C16 . . . . 1.2(5) no
    O4 C22 C23 C24 . . . . 17.3(4) no
    O4 C22 C23 C28 . . . . -163.9(3) no
    O5 C22 C23 C24 . . . . -161.9(3) no
    O5 C22 C23 C28 . . . . 17.0(5) no
    C22 C23 C24 C25 . . . . 179.0(3) no
    C28 C23 C24 C25 . . . . 0.2(5) no
    C22 C23 C28 C27 . . . . -179.3(3) no
    C24 C23 C28 C27 . . . . -0.4(5) no
    C23 C24 C25 C26 . . . . 0.3(6) no
    C24 C25 C26 C27 . . . . -0.6(6) no
    C25 C26 C27 C28 . . . . 0.4(6) no
    C26 C27 C28 C23 . . . . 0.1(6) no
loop_
    _geom_hbond_atom_site_label_D
    _geom_hbond_atom_site_label_H
    _geom_hbond_atom_site_label_A
    _geom_hbond_site_symmetry_A
    _geom_hbond_distance_DH
    _geom_hbond_distance_HA
    _geom_hbond_distance_DA
    _geom_hbond_angle_DHA
    _geom_hbond_publ_flag
    C18 H18 O5 1_565 0.9300 2.5700 3.407(5) 150.00 yes
    C25 H25 O3 3_676 0.9300 2.3400 3.222(6) 158.00 yes
    C28 H28 <i>Cg</i>3 2_645 0.9300 2.9600 3.678(5) 135.00 yes
_iucr_refine_instructions_details
;
TITL ksv2 in P2(1)/c
CELL 0.71073  21.0693   6.0625  18.7268  90.000 107.159  90.000
ZERR    4.00   0.0175   0.0052   0.0159   0.000   0.013   0.000
LATT  1
SYMM -X, 0.5+Y, 0.5-Z
SFAC  C   H   N   O
UNIT  112   72  8  20
L.S. 14
ACTA
BOND $H
FMAP 2
TEMP 28
PLAN 20
SIZE 0.22 0.23 0.23
SHEL 999 0.81
WGHT    0.083600    0.506300
FVAR       0.24672
MOLE   1
O2    4    1.295660    2.747221    1.020842    11.00000    0.06757    0.08049 =
         0.08511   -0.02219    0.02846   -0.00366
O4    4    1.769248    2.695155    0.717327    11.00000    0.09915    0.08450 =
         0.07950   -0.00580    0.03023   -0.02905
O3    4    1.252791    2.490863    0.932987    11.00000    0.08293    0.09101 =
         0.07917   -0.02706    0.03927   -0.01031
C3    1    1.436689    2.931000    0.916000    11.00000    0.05882    0.05979 =
         0.06055    0.00372    0.00361   -0.00028
O1    4    1.486014    3.194041    0.849683    11.00000    0.11085    0.08136 =
         0.10831    0.02538    0.02684    0.01154
C6    1    1.343212    2.804337    0.984332    11.00000    0.05933    0.06328 =
         0.07349   -0.01173    0.01149    0.00071
C9    1    1.250903    2.587591    0.988276    11.00000    0.05748    0.05914 =
         0.06436   -0.00746    0.01516    0.00857
N2    3    1.534486    2.864457    0.869144    11.00000    0.07144    0.05945 =
         0.06439    0.00667    0.01729   -0.00421
C10   1    1.200748    2.553169    1.028601    11.00000    0.06514    0.06343 =
         0.06103   -0.00867    0.01840    0.00827
C16   1    1.619991    2.929533    0.803488    11.00000    0.08077    0.06270 =
         0.05424    0.00328    0.01292   -0.01453
C2    1    1.564436    2.994645    0.830951    11.00000    0.07757    0.06872 =
         0.05571    0.00064    0.00957   -0.01032
C23   1    1.870731    2.667847    0.691047    11.00000    0.07874    0.07222 =
         0.05978    0.00820    0.01272   -0.00342
N1    3    1.539215    3.194030    0.817784    11.00000    0.08550    0.06235 =
         0.07813    0.02028    0.03229    0.00187
C5    1    1.338984    3.008827    0.951971    11.00000    0.07239    0.06480 =
         0.08737   -0.00735    0.01499    0.01714
AFIX  43
H5    2    1.304713    3.104124    0.953133    11.00000   -1.20000
AFIX   0
C1    1    1.486523    2.993253    0.878737    11.00000    0.07235    0.05564 =
         0.05923    0.00951    0.00098    0.00007
C8    1    1.440408    2.724774    0.949230    11.00000    0.05857    0.06305 =
         0.09173    0.01304    0.02016    0.01255
AFIX  43
H8    2    1.474472    2.628719    0.947953    11.00000   -1.20000
AFIX   0
C19   1    1.721541    2.792148    0.749192    11.00000    0.08786    0.07860 =
         0.06155   -0.00321    0.02770   -0.01372
C7    1    1.393985    2.660480    0.984248    11.00000    0.06176    0.06249 =
         0.08767    0.01263    0.02020    0.00657
AFIX  43
H7    2    1.396944    2.523296    1.007226    11.00000   -1.20000
AFIX   0
C17   1    1.644639    3.065095    0.758111    11.00000    0.10439    0.06289 =
         0.07647    0.00332    0.03115   -0.01043
AFIX  43
H17   2    1.626403    3.204764    0.745935    11.00000   -1.20000
AFIX   0
C28   1    1.855900    2.460925    0.660531    11.00000    0.08363    0.08124 =
         0.08365    0.00285    0.01280   -0.01295
AFIX  43
H28   2    1.816196    2.394108    0.660642    11.00000   -1.20000
AFIX   0
C11   1    1.189198    2.704175    1.078848    11.00000    0.07949    0.08413 =
         0.08370   -0.01969    0.02922    0.00649
AFIX  43
H11   2    1.214005    2.833400    1.089314    11.00000   -1.20000
AFIX   0
C4    1    1.385343    3.072487    0.917920    11.00000    0.08228    0.05867 =
         0.07858    0.00680    0.01006    0.01133
AFIX  43
H4    2    1.382425    3.211186    0.895968    11.00000   -1.20000
AFIX   0
O5    4    1.842009    2.971134    0.756948    11.00000    0.13676    0.10758 =
         0.13801   -0.04910    0.04654   -0.04895
C18   1    1.695325    2.998225    0.730692    11.00000    0.11598    0.06433 =
         0.07867    0.00691    0.04134   -0.01769
AFIX  43
H18   2    1.711374    3.090706    0.700351    11.00000   -1.20000
AFIX   0
C20   1    1.698434    2.650842    0.793412    11.00000    0.09848    0.07844 =
         0.09042    0.02034    0.04007    0.00221
AFIX  43
H20   2    1.716430    2.510400    0.804372    11.00000   -1.20000
AFIX   0
C22   1    1.826701    2.798198    0.725589    11.00000    0.11856    0.06979 =
         0.07180   -0.00652    0.01582   -0.03421
C21   1    1.648149    2.721232    0.821153    11.00000    0.09435    0.08414 =
         0.07995    0.02418    0.03706   -0.00383
AFIX  43
H21   2    1.632828    2.628530    0.852044    11.00000   -1.20000
AFIX   0
C24   1    1.930551    2.765543    0.691279    11.00000    0.08693    0.08067 =
         0.12720    0.01727    0.00671   -0.01765
AFIX  43
H24   2    1.942004    2.904436    0.712195    11.00000   -1.20000
AFIX   0
C15   1    1.163134    2.362473    1.013800    11.00000    0.10158    0.07797 =
         0.08777   -0.01882    0.04976   -0.00657
AFIX  43
H15   2    1.169942    2.260716    0.979625    11.00000   -1.20000
AFIX   0
C27   1    1.897660    2.353588    0.630589    11.00000    0.09818    0.10427 =
         0.10824   -0.00684    0.01281    0.01406
AFIX  43
H27   2    1.886834    2.212973    0.610915    11.00000   -1.20000
AFIX   0
C14   1    1.115821    2.322440    1.049228    11.00000    0.12526    0.10728 =
         0.11798   -0.02519    0.07299   -0.02956
AFIX  43
H14   2    1.091062    2.193039    1.039289    11.00000   -1.20000
AFIX   0
C12   1    1.140725    2.662902    1.113534    11.00000    0.10215    0.12279 =
         0.10287   -0.04137    0.05449    0.00377
AFIX  43
H12   2    1.132544    2.765340    1.146724    11.00000   -1.20000
AFIX   0
C13   1    1.104890    2.471279    1.098924    11.00000    0.11582    0.13764 =
         0.11539   -0.02451    0.07244   -0.01463
AFIX  43
H13   2    1.072959    2.442439    1.122978    11.00000   -1.20000
AFIX   0
C26   1    1.954658    2.446964    0.628791    11.00000    0.10495    0.13162 =
         0.16231    0.03245    0.04747    0.04183
AFIX  43
H26   2    1.982383    2.372644    0.606387    11.00000   -1.20000
AFIX   0
C25   1    1.972765    2.652156    0.659782    11.00000    0.07110    0.13841 =
         0.19879    0.05990    0.04349    0.00122
AFIX  43
H25   2    2.013077    2.714190    0.659562    11.00000   -1.20000
MOLE   2
HKLF 4
REM  ksv2 in P2(1)/c
REM R1 =  0.0670 for   2518 Fo > 4sig(Fo)  and  0.1259 for all   4513 data
REM    316 parameters refined using      0 restraints
END
WGHT      0.0825      0.5315
REM Highest difference peak  0.393,  deepest hole -0.178,  1-sigma level  0.040
Q1    1   1.7565  2.4741  0.6976  11.00000  0.05    0.39
Q2    1   1.7912  2.8262  0.7617  11.00000  0.05    0.19
Q3    1   1.8072  2.5882  0.7128  11.00000  0.05    0.15
Q4    1   1.5576  3.2247  0.7922  11.00000  0.05    0.14
Q5    1   2.0311  2.7737  0.7028  11.00000  0.05    0.14
Q6    1   1.7283  2.7409  0.8130  11.00000  0.05    0.14
Q7    1   1.5112  3.1950  0.8060  11.00000  0.05    0.14
Q8    1   1.5363  3.1028  0.7902  11.00000  0.05    0.13
Q9    1   1.2544  2.6813  0.8835  11.00000  0.05    0.12
Q10   1   1.6941  2.7433  0.8406  11.00000  0.05    0.12
Q11   1   1.2317  2.9183  1.0807  11.00000  0.05    0.12
Q12   1   1.9080  2.6994  0.5994  11.00000  0.05    0.12
Q13   1   1.7412  2.5540  0.8340  11.00000  0.05    0.12
Q14   1   1.5605  3.1165  0.6935  11.00000  0.05    0.11
Q15   1   1.5149  2.6992  0.8813  11.00000  0.05    0.11
Q16   1   1.0058  2.2130  0.9895  11.00000  0.05    0.11
Q17   1   1.2529  2.3619  0.9002  11.00000  0.05    0.11
Q18   1   1.8524  2.8477  0.8091  11.00000  0.05    0.11
Q19   1   1.2484  2.8424  1.1113  11.00000  0.05    0.11
Q20   1   1.2203  2.6128  0.9313  11.00000  0.05    0.10
;
