# Supplementary material for: 4-[5-(4-Benzoyl­oxyphen­yl)-1,2,4-oxa­diazol-3-yl]phenyl benzoate
Source: Acta Crystallogr Sect E Struct Rep Online. 2013 Mar 16;69(Pt 4):o543. doi: 10.1107/S1600536813006922 (PMC3629595; doi:10.1107/S1600536813006922)
Supplement: Supplementary file 2 [file e-69-0o543-Isup2.hkl]

# 
# h,k,l, Fc-squared, Fo-squared, sigma(Fo-squared) and status flag 
# 
data_I
_shelx_title ' ksv2 in P2(1)/c' 
_shelx_refln_list_code          4 
_shelx_F_calc_maximum      426.67 
_exptl_crystal_F_000       960.00 
_reflns_d_resolution_high  0.8100 
 
loop_ 
 _symmetry_equiv_pos_as_xyz 
 'x, y, z' 
 '-x, y+1/2, -z+1/2' 
 '-x, -y, -z' 
 'x, -y-1/2, z-1/2' 
 
_cell_length_a    21.0693 
_cell_length_b     6.0625 
_cell_length_c    18.7268 
_cell_angle_alpha  90.000 
_cell_angle_beta  107.159 
_cell_angle_gamma  90.000 
 
_shelx_F_squared_multiplier     1.000 
 
loop_ 
 _refln_index_h 
 _refln_index_k 
 _refln_index_l 
 _refln_F_squared_calc 
 _refln_F_squared_meas 
 _refln_F_squared_sigma 
 _refln_observed_status 
   2   0   0     2436.34     2609.20     31.30 o 
   3   0   0     6027.56     6150.59     57.70 o 
   4   0   0     3296.14     2389.97     30.87 o 
   5   0   0     3116.59     3071.32     39.52 o 
   6   0   0     1702.82     1476.74     18.03 o 
   7   0   0      606.76      560.44      9.60 o 
   8   0   0      358.12      407.09      8.30 o 
   9   0   0       90.36       75.30      3.79 o 
  10   0   0     1134.61     1087.63     18.94 o 
  11   0   0      202.53      192.77      7.15 o 
  12   0   0      387.16      381.48     10.54 o 
  13   0   0       19.17       21.01      3.64 o 
  14   0   0       22.01       41.38      8.24 o 
  15   0   0       94.77      104.18     12.02 o 
  16   0   0       18.66       32.63      8.06 o 
  17   0   0        0.92        3.00      6.56 o 
  18   0   0        3.28        2.37      5.78 o 
  19   0   0      137.49      151.89     17.18 o 
  20   0   0       76.75      100.07     15.42 o 
  21   0   0       27.26       42.77     24.85 o 
  22   0   0      180.56      188.75     18.21 o 
  23   0   0       37.77       36.02     16.04 o 
  24   0   0        7.60        1.25      8.52 o 
   1   1   0      741.67      727.36      8.40 o 
   2   1   0     3556.61     3368.48     27.57 o 
   3   1   0       61.56       36.35      2.67 o 
   4   1   0     1163.88     1049.32     13.01 o 
   5   1   0       57.94       38.06      2.56 o 
   6   1   0      379.32      340.80      6.85 o 
   7   1   0      157.18      141.57      4.50 o 
   8   1   0       14.25       14.16      2.92 o 
   9   1   0     1104.01     1182.68     18.87 o 
  10   1   0      267.42      317.72      9.30 o 
  11   1   0       20.08       27.44      3.15 o 
  12   1   0      401.98      421.45      9.69 o 
  13   1   0      152.11      141.50      6.04 o 
  14   1   0        1.76        3.21      2.10 o 
  15   1   0       91.08       92.65      5.90 o 
  16   1   0       70.58       72.63      6.90 o 
  17   1   0        5.36        8.12      4.83 o 
  18   1   0        0.66       -4.27      4.27 o 
  19   1   0      102.28       96.69     11.37 o 
  20   1   0       40.40       43.62      8.82 o 
  21   1   0       91.04       83.99     10.08 o 
  22   1   0        0.22       11.27      5.74 o 
  23   1   0        1.33        8.98      5.62 o 
  24   1   0        4.31        9.64      7.26 o 
   0   2   0      336.01      309.70     10.61 o 
   1   2   0       43.05       42.25      2.82 o 
   2   2   0       44.35       66.76      3.60 o 
   3   2   0      160.00      171.26      4.27 o 
   4   2   0      200.55      159.60      9.09 o 
   5   2   0      710.89      683.41     10.13 o 
   6   2   0       84.92      131.39      5.46 o 
   7   2   0        0.05        3.76      1.24 o 
   8   2   0      223.11      283.36      7.48 o 
   9   2   0       18.64       18.34      2.64 o 
  10   2   0      182.72      189.67      6.73 o 
  11   2   0       94.77      110.39      5.73 o 
  12   2   0      288.38      258.47      8.24 o 
  13   2   0       26.45       25.86      3.54 o 
  14   2   0       54.63       57.17      5.13 o 
  15   2   0        6.96        6.65      2.94 o 
  16   2   0       50.57       54.53      5.58 o 
  17   2   0      260.28      246.93     11.74 o 
  18   2   0        5.89       12.00      6.06 o 
  19   2   0       94.59      101.69     10.79 o 
  20   2   0       12.61       17.08      4.98 o 
  21   2   0       14.70       18.22      5.67 o 
  22   2   0        8.76        6.66      5.94 o 
  23   2   0        0.27       -0.09      5.45 o 
   1   3   0       36.88       41.96      4.17 o 
   2   3   0      849.88      819.96     18.48 o 
   3   3   0      220.58      222.29      5.62 o 
   4   3   0       24.92       35.34      2.93 o 
   5   3   0      193.80      242.40      6.11 o 
   6   3   0      436.65      417.44      8.08 o 
   7   3   0      101.58       97.65      4.49 o 
   8   3   0      128.55      165.33      8.29 o 
   9   3   0       63.46       81.19      5.11 o 
  10   3   0       41.28       57.02      4.88 o 
  11   3   0      486.60      476.81     12.04 o 
  12   3   0        9.37        5.14      2.71 o 
  13   3   0        4.64        3.77      2.79 o 
  14   3   0      134.15      113.84      7.68 o 
  15   3   0       13.29       11.02      3.82 o 
  16   3   0        6.57        8.74      3.43 o 
  17   3   0       35.96       37.96      5.09 o 
  18   3   0        6.37        3.10      4.19 o 
  19   3   0        0.05       -5.52      7.64 o 
  20   3   0        0.91       -3.17      4.69 o 
  21   3   0        0.04        0.86      4.68 o 
  22   3   0        1.38        7.12      6.64 o 
   0   4   0     1076.89      974.89     35.22 o 
   1   4   0      114.22      123.09      6.89 o 
   2   4   0      191.87      203.03      8.29 o 
   3   4   0       28.92       37.90      5.91 o 
   4   4   0      109.84      108.99      6.76 o 
   5   4   0      122.49      114.85      5.48 o 
   6   4   0       33.54       32.22      4.88 o 
   7   4   0        3.44        4.76      3.37 o 
   8   4   0      155.81      135.95     16.19 o 
   9   4   0        1.00        1.08      2.75 o 
  10   4   0       48.91       58.92     11.21 o 
  11   4   0        0.00        2.95      4.02 o 
  12   4   0       97.40       86.76      8.21 o 
  13   4   0       41.71       44.16      6.72 o 
  14   4   0       91.23       86.22      8.80 o 
  15   4   0       24.92       25.11      4.91 o 
  16   4   0       10.65        9.31      4.55 o 
  17   4   0        0.41        0.81      7.96 o 
  18   4   0        4.50        6.25      4.75 o 
  19   4   0       13.13        7.09      7.72 o 
  20   4   0        6.13       -0.24     10.77 o 
  21   4   0        0.89       -0.45      9.20 o 
   1   5   0       66.57       68.10      6.64 o 
   2   5   0       11.39       13.00      3.88 o 
   3   5   0       54.89       61.26      6.53 o 
   4   5   0       37.48       34.51      5.04 o 
   5   5   0       60.42       54.83      6.48 o 
   6   5   0      148.65      127.15     12.36 o 
   7   5   0      340.60      358.91     28.83 o 
   8   5   0       17.54       30.32      7.12 o 
   9   5   0        4.17        8.91      5.43 o 
  10   5   0       54.43       59.99     18.48 o 
  11   5   0       14.78       15.95      5.66 o 
  12   5   0       12.16       12.24      5.51 o 
  13   5   0       32.13       35.12      7.31 o 
  14   5   0        0.08        3.34      4.72 o 
  15   5   0        0.17       -0.22      6.17 o 
  16   5   0        8.84        6.95      5.26 o 
  17   5   0       10.35       11.92      8.62 o 
  18   5   0        0.40       -4.59      5.25 o 
   0   6   0       75.49       76.51     11.05 o 
   1   6   0        0.60        2.35      5.80 o 
   2   6   0        1.71        0.54      5.29 o 
   3   6   0       56.00       64.65      7.57 o 
   4   6   0        2.42       14.85     11.43 o 
   5   6   0       41.33       34.30     10.43 o 
   6   6   0       59.63       73.33     11.22 o 
   7   6   0        4.38        2.72      5.77 o 
   8   6   0        0.55       10.61      7.15 o 
   9   6   0        8.50       14.24      5.65 o 
  10   6   0       11.08       20.34     10.54 o 
  11   6   0       15.29       15.50      6.41 o 
  12   6   0        5.85       12.40      6.23 o 
  13   6   0        2.47       -2.14      6.93 o 
  14   6   0        8.39        7.84      5.72 o 
   1   7   0        2.46        5.80      5.89 o 
   2   7   0        0.43        5.40      4.95 o 
   3   7   0        9.34        8.40      8.22 o 
   4   7   0        0.46        6.73     10.14 o 
   5   7   0        5.35       -3.52      4.71 o 
   6   7   0       10.93       18.26      6.54 o 
   7   7   0        2.72        7.05      7.08 o 
   8   7   0        1.16        7.09      6.04 o 
 -24   1   1        1.62       21.66      8.15 o 
 -23   1   1        0.08        5.35      5.05 o 
 -22   1   1        3.65        9.44      5.51 o 
 -21   1   1       11.24       17.40      5.84 o 
 -20   1   1        1.57       -3.22      5.98 o 
 -19   1   1       28.47       29.15      5.77 o 
 -18   1   1      119.10      125.33      9.64 o 
 -17   1   1        5.33       10.18      3.82 o 
 -16   1   1       48.19       56.04      6.26 o 
 -15   1   1      123.54      123.27      6.22 o 
 -14   1   1      588.03      580.52     17.75 o 
 -13   1   1        2.26        7.71      2.32 o 
 -12   1   1       45.29       45.86      3.81 o 
 -11   1   1      885.79      831.97     16.17 o 
 -10   1   1     1714.67     1732.86     24.56 o 
  -9   1   1       81.65       89.69      5.50 o 
  -8   1   1      111.01       98.54      4.05 o 
  -7   1   1        1.17        4.39      1.30 o 
  -6   1   1     1783.22     1782.56     16.55 o 
  -5   1   1      104.17      129.21      4.15 o 
  -4   1   1     2139.97     1824.63     18.12 o 
  -3   1   1       80.24       96.15      5.42 o 
  -2   1   1     1424.29     1372.77     13.07 o 
  -1   1   1     3696.28     3944.50     33.22 o 
   0   1   1      271.42      281.41      5.73 o 
   1   1   1     6854.56     6721.82     68.96 o 
   2   1   1    33008.72    33243.67    264.77 o 
   3   1   1     2721.90     2529.65     20.17 o 
   4   1   1       78.98       54.76      3.39 o 
   5   1   1       91.82       70.01      3.26 o 
   6   1   1     2254.85     2315.82     23.78 o 
   7   1   1      325.43      294.79      6.58 o 
   8   1   1      488.05      463.48     10.62 o 
   9   1   1      192.92      238.89      7.79 o 
  10   1   1      209.98      202.94      7.51 o 
  11   1   1      117.74      126.59      5.30 o 
  12   1   1      227.82      206.79      6.82 o 
  13   1   1        0.82        4.50      1.84 o 
  14   1   1        0.19       -0.35      1.90 o 
  15   1   1        3.20        5.34      2.06 o 
  16   1   1       76.16       83.09      8.66 o 
  17   1   1        1.44        9.42      4.59 o 
  18   1   1       26.31       31.35      6.39 o 
  19   1   1        5.48        9.14      5.60 o 
  20   1   1      134.54      127.45     12.12 o 
  21   1   1       34.24       39.89      8.01 o 
  22   1   1        0.19        5.08      5.76 o 
  23   1   1       22.00       15.82      6.85 o 
  24   1   1        7.44       21.44      6.72 o 
 -24   2   1        0.15        9.05      7.41 o 
 -23   2   1        0.00        5.40      5.41 o 
 -22   2   1        0.80        5.43      5.29 o 
 -21   2   1       18.44       20.46      5.46 o 
 -20   2   1       14.52       25.61      5.63 o 
 -19   2   1       42.86       58.67      7.24 o 
 -18   2   1        0.54        5.21      4.18 o 
 -17   2   1      128.84      117.02      7.41 o 
 -16   2   1      102.49      139.12      7.94 o 
 -15   2   1      115.16      106.60      6.95 o 
 -14   2   1       12.15       22.59      3.55 o 
 -13   2   1       17.79       18.47      3.04 o 
 -12   2   1      439.68      450.88     10.98 o 
 -11   2   1       94.30      116.02      6.05 o 
 -10   2   1       17.25       20.60      2.95 o 
  -9   2   1      911.81      808.50     10.36 o 
  -8   2   1      634.86      664.48      9.47 o 
  -7   2   1      756.73      686.84      9.47 o 
  -6   2   1      826.00      907.23     17.30 o 
  -5   2   1      191.18      173.87      7.95 o 
  -4   2   1      163.77      187.26      6.00 o 
  -3   2   1      409.96      412.00      6.73 o 
  -2   2   1     1349.74     1359.84     16.14 o 
  -1   2   1      143.65      154.77      4.98 o 
   0   2   1      219.48      195.73      9.73 o 
   1   2   1     1517.69     1509.85     17.15 o 
   2   2   1      830.08      788.35     24.58 o 
   3   2   1     1608.31     1516.30     18.27 o 
   4   2   1     2268.89     2264.41     21.12 o 
   5   2   1      546.00      599.93      8.68 o 
   6   2   1      219.52      198.52      4.60 o 
   7   2   1       12.56       19.34      2.20 o 
   8   2   1       83.87       96.88      4.79 o 
   9   2   1       22.26       29.87      3.45 o 
  10   2   1      189.46      206.79      6.99 o 
  11   2   1     1005.31      953.40     16.38 o 
  12   2   1      120.86      121.76      6.51 o 
  13   2   1       27.78       30.63      3.69 o 
  14   2   1       10.70       13.02      3.26 o 
  15   2   1        0.03       -0.41      3.10 o 
  16   2   1      108.00      104.97      8.73 o 
  17   2   1        4.05        7.44      4.89 o 
  18   2   1        6.06       13.17      4.81 o 
  19   2   1        0.01        7.73      4.60 o 
  20   2   1        2.40        5.01      5.29 o 
  21   2   1       21.76       27.31     10.89 o 
  22   2   1        0.39        4.30      5.52 o 
  23   2   1        8.37       17.98      6.53 o 
 -23   3   1        6.65       10.17      5.23 o 
 -22   3   1       10.72       14.42      6.59 o 
 -21   3   1       11.38       13.69      5.56 o 
 -20   3   1        1.08       -4.23      4.23 o 
 -19   3   1        7.92       10.47      4.04 o 
 -18   3   1       41.66       44.88      5.72 o 
 -17   3   1        3.09       13.81      3.81 o 
 -16   3   1        8.43       10.41      3.72 o 
 -15   3   1       13.43       23.32      4.19 o 
 -14   3   1      139.08      156.87      8.20 o 
 -13   3   1        0.66        3.35      2.80 o 
 -12   3   1        1.22        3.02      3.13 o 
 -11   3   1       63.87       82.85      7.08 o 
 -10   3   1      548.09      486.04     11.77 o 
  -9   3   1      184.79      209.76      9.40 o 
  -8   3   1       10.37       10.68      1.88 o 
  -7   3   1       27.44       45.04      3.22 o 
  -6   3   1      267.59      244.72     10.29 o 
  -5   3   1        4.56       10.34      1.73 o 
  -4   3   1      584.46      561.22      9.55 o 
  -3   3   1      243.83      213.26      6.51 o 
  -2   3   1      105.13       94.62      7.36 o 
  -1   3   1     1002.25      866.83     13.80 o 
   0   3   1      101.14      106.07      6.58 o 
   1   3   1     1797.10     1772.85     21.89 o 
   2   3   1       19.08       18.18      2.55 o 
   3   3   1       84.70       67.31      4.28 o 
   4   3   1     1803.81     1825.15     19.84 o 
   5   3   1      921.19      991.37     14.55 o 
   6   3   1      101.69      105.45      4.50 o 
   7   3   1      614.73      541.25      9.39 o 
   8   3   1      266.53      250.64      9.79 o 
   9   3   1      140.52      127.70      5.96 o 
  10   3   1      342.36      343.20     10.07 o 
  11   3   1       25.86       33.43      4.14 o 
  12   3   1       24.96       27.54      3.92 o 
  13   3   1        5.01        5.18      2.99 o 
  14   3   1        1.58        1.90      3.40 o 
  15   3   1        8.46        5.79      3.39 o 
  16   3   1       79.11       75.15      6.64 o 
  17   3   1       77.89       78.78      7.10 o 
  18   3   1       28.72       21.96      5.37 o 
  19   3   1        8.20        9.29      7.18 o 
  20   3   1        0.00        2.80      8.60 o 
  21   3   1        0.29        0.39      6.11 o 
  22   3   1        2.94        8.18      6.77 o 
 -21   4   1        0.04        5.95      6.87 o 
 -20   4   1        8.72       10.22      8.84 o 
 -19   4   1        7.34        6.85      4.47 o 
 -18   4   1        9.22       12.47      4.91 o 
 -17   4   1        0.97       -2.00      3.95 o 
 -16   4   1        0.85       -1.10      3.88 o 
 -15   4   1        5.13       11.12      4.15 o 
 -14   4   1       17.99       20.27      4.71 o 
 -13   4   1       10.21       14.91      5.27 o 
 -12   4   1      101.23       75.59     10.17 o 
 -11   4   1      196.30      176.01      7.84 o 
 -10   4   1        7.42       12.18      3.33 o 
  -9   4   1       12.30       27.85      3.61 o 
  -8   4   1      336.81      328.99     10.11 o 
  -7   4   1       77.24       71.25      4.80 o 
  -6   4   1      125.79      109.73      5.40 o 
  -5   4   1      142.01      144.66      8.22 o 
  -4   4   1        1.84        2.35      1.65 o 
  -3   4   1       22.37       27.43      3.54 o 
  -2   4   1      329.83      315.65      9.15 o 
  -1   4   1      311.41      297.62      8.55 o 
   0   4   1      670.48      662.03     18.70 o 
   1   4   1        2.05        6.80      2.67 o 
   2   4   1       59.34       63.37      5.15 o 
   3   4   1      557.43      488.67     12.86 o 
   4   4   1      265.64      284.43     13.71 o 
   5   4   1      166.34      171.73      9.96 o 
   6   4   1      113.75      103.27      7.99 o 
   7   4   1        0.53        6.16      2.98 o 
   8   4   1        2.57        2.70      3.00 o 
   9   4   1       60.68       62.84      8.48 o 
  10   4   1       95.01      107.17      7.71 o 
  11   4   1      167.95      165.55      9.91 o 
  12   4   1        8.18       16.48      7.00 o 
  13   4   1       61.02       72.78      8.02 o 
  14   4   1        2.62        2.88      4.45 o 
  15   4   1        5.08        9.43      4.52 o 
  16   4   1        6.34       10.54      4.52 o 
  17   4   1       23.45       26.80      5.79 o 
  18   4   1        3.48        2.46      5.64 o 
  19   4   1        4.81        4.28      7.09 o 
  20   4   1        4.77       10.74     14.62 o 
 -18   5   1        0.33       11.39      5.87 o 
 -17   5   1        1.85        0.33      5.30 o 
 -16   5   1        3.32       10.03      4.92 o 
 -15   5   1        6.47        4.82      4.39 o 
 -14   5   1       45.44       35.92      7.15 o 
 -13   5   1       17.91       13.31      6.63 o 
 -12   5   1      109.40       93.06     11.71 o 
 -11   5   1       82.24       58.91      9.85 o 
 -10   5   1       53.15       66.20     14.46 o 
  -9   5   1       94.08       82.49     10.43 o 
  -8   5   1      208.51      180.29     14.58 o 
  -7   5   1        5.58        1.81      4.73 o 
  -6   5   1        4.33       -0.52      4.06 o 
  -5   5   1        0.14       -0.81      3.36 o 
  -4   5   1       13.83       23.94      3.93 o 
  -3   5   1        1.48        1.55      2.67 o 
  -2   5   1        0.18        1.09      4.68 o 
  -1   5   1        8.86       16.64      6.44 o 
   0   5   1        0.73        0.42      2.51 o 
   1   5   1       41.10       39.02      8.52 o 
   2   5   1        2.61        2.61      2.78 o 
   3   5   1        0.01        4.31      2.63 o 
   4   5   1       80.06      106.22      8.65 o 
   5   5   1      204.77      198.73     23.44 o 
   6   5   1      303.01      290.46     15.98 o 
   7   5   1      130.18      161.76     14.10 o 
   8   5   1       32.60       44.89      7.88 o 
   9   5   1      208.19      220.17     14.74 o 
  10   5   1        7.59       10.41      5.19 o 
  11   5   1        2.96       -3.55      4.56 o 
  12   5   1        0.54        7.83      8.34 o 
  13   5   1        2.18        5.90      5.20 o 
  14   5   1        8.46        2.01      6.46 o 
  15   5   1       24.84       26.78      8.43 o 
  16   5   1       31.84       24.83      7.21 o 
  17   5   1        5.84        3.51      5.51 o 
  18   5   1        0.02       -5.12      5.12 o 
 -15   6   1        0.06       11.30     14.80 o 
 -14   6   1        0.04        6.54      5.30 o 
 -13   6   1        0.87        5.76      7.41 o 
 -12   6   1        0.18       -1.51      7.37 o 
 -11   6   1        2.54       10.12      8.38 o 
 -10   6   1        6.95        4.80      6.98 o 
  -9   6   1        1.99        4.41      6.38 o 
  -8   6   1       26.00       33.21     12.01 o 
  -7   6   1       48.93       61.73     10.06 o 
  -6   6   1       16.72       15.80     12.06 o 
  -5   6   1        9.92       15.47      5.45 o 
  -4   6   1        2.89        0.30      5.36 o 
  -3   6   1        2.47       -0.35      4.16 o 
  -2   6   1       61.05       63.70      9.87 o 
  -1   6   1       31.05       43.55      6.01 o 
   0   6   1        0.11       -3.04      3.04 o 
   1   6   1       69.20       57.97      6.92 o 
   2   6   1        7.82        5.34      4.36 o 
   3   6   1        4.32        5.01      5.85 o 
   4   6   1       49.16       46.51     10.78 o 
   5   6   1        1.43       -1.93      7.77 o 
   6   6   1       13.25       13.83      5.37 o 
   7   6   1       52.61       56.76      9.63 o 
   8   6   1        8.42        8.60      4.79 o 
   9   6   1      126.05      124.77     13.33 o 
  10   6   1        1.65        9.34      7.95 o 
  11   6   1        2.29       -4.66      4.66 o 
  12   6   1        1.71       -6.82      6.82 o 
  13   6   1        0.35        1.89      5.45 o 
  14   6   1        5.08        4.74      7.57 o 
  -9   7   1        5.86       17.21     16.65 o 
  -8   7   1        9.95        3.88      8.34 o 
  -7   7   1        0.06       29.33     22.43 o 
  -6   7   1        0.00       -2.16      5.94 o 
  -5   7   1        2.75       -8.49      9.07 o 
  -4   7   1        1.14       15.25     11.88 o 
  -3   7   1       10.84       26.66     11.91 o 
  -2   7   1        2.43        6.81      9.67 o 
  -1   7   1        0.00        3.05      3.99 o 
   0   7   1        0.24        3.98     11.04 o 
   1   7   1        1.97        2.43     14.05 o 
   2   7   1        2.12       -1.09     10.33 o 
   3   7   1        2.92       15.00      7.03 o 
   4   7   1       33.15       38.08     12.40 o 
   5   7   1       21.78       32.75      9.62 o 
   6   7   1        2.05        6.82      9.88 o 
   7   7   1        2.54       -7.69      8.66 o 
   8   7   1        2.44       -5.08     12.94 o 
 -25   0   2        2.35       39.82     21.06 o 
 -24   0   2       20.92       -1.45      8.55 o 
 -23   0   2        1.39        1.76     17.69 o 
 -22   0   2       11.08       24.34      9.09 o 
 -21   0   2       13.23       22.36     10.04 o 
 -20   0   2      653.28      578.56     28.73 o 
 -19   0   2      267.16      207.62     18.29 o 
 -18   0   2      182.23      174.14     17.50 o 
 -17   0   2      197.45      172.93     16.96 o 
 -16   0   2      116.39      116.77     14.40 o 
 -15   0   2       88.96      105.61      8.66 o 
 -14   0   2      203.76      203.20     17.14 o 
 -13   0   2     2131.55     2118.04     28.61 o 
 -12   0   2     1131.18     1164.65     18.44 o 
 -11   0   2      611.04      574.95     11.18 o 
 -10   0   2       12.20       17.30      2.40 o 
  -9   0   2       88.61      102.05      4.19 o 
  -8   0   2     1044.42     1017.49     36.43 o 
  -7   0   2      245.16      265.72      6.10 o 
  -6   0   2     7532.28     6491.95     73.62 o 
  -5   0   2      910.84     1106.24     14.37 o 
  -4   0   2     2873.38     3100.36     32.28 o 
  -3   0   2      361.33      331.43      9.82 o 
  -2   0   2     1748.51     1723.60     25.20 o 
  -1   0   2     1968.77     2018.58     27.03 o 
   0   0   2      919.86      974.73     18.35 o 
   1   0   2       10.83       -3.29      3.29 o 
   2   0   2       41.79       13.00      1.81 o 
   3   0   2      362.45      432.49      8.05 o 
   4   0   2     1328.56     1125.48     16.13 o 
   5   0   2     6117.16     6852.57     74.28 o 
   6   0   2       64.06       51.18      3.27 o 
   7   0   2      400.32      357.56      8.88 o 
   8   0   2      310.93      240.86      7.29 o 
   9   0   2     1943.74     2122.84     33.94 o 
  10   0   2      977.86     1049.44     19.12 o 
  11   0   2       99.30       99.88      6.71 o 
  12   0   2        6.60        3.65      1.87 o 
  13   0   2        6.79       13.33      4.84 o 
  14   0   2      440.21      395.59     19.45 o 
  15   0   2      132.82      150.42     14.79 o 
  16   0   2        5.62       12.04      7.34 o 
  17   0   2        0.73        1.55      7.35 o 
  18   0   2       30.97       24.56      8.07 o 
  19   0   2       20.92       14.85      7.50 o 
  20   0   2        9.40        2.30      7.74 o 
  21   0   2       72.66       68.96     14.50 o 
  22   0   2      211.03      183.31     21.15 o 
  23   0   2       25.36       20.28     13.57 o 
  24   0   2        0.09       11.41     15.06 o 
 -25   1   2        0.02       19.44     10.62 o 
 -24   1   2        0.68        8.60      6.72 o 
 -23   1   2        1.04        3.79      6.20 o 
 -22   1   2       13.78       22.39      8.50 o 
 -21   1   2       42.22       45.64      7.69 o 
 -20   1   2       29.20       35.74      7.21 o 
 -19   1   2       42.42       60.27      8.63 o 
 -18   1   2      246.04      213.60     11.35 o 
 -17   1   2       27.84       34.17      5.53 o 
 -16   1   2       20.88       23.87      3.72 o 
 -15   1   2        1.59        2.77      2.01 o 
 -14   1   2        2.10        7.08      2.11 o 
 -13   1   2      351.39      366.59     10.91 o 
 -12   1   2        3.62        4.55      2.32 o 
 -11   1   2      471.44      469.73      7.54 o 
 -10   1   2       57.14       75.97      2.95 o 
  -9   1   2      229.62      241.02      5.27 o 
  -8   1   2       72.29       54.83      2.38 o 
  -7   1   2      331.80      324.37      7.99 o 
  -6   1   2      614.09      651.38      8.46 o 
  -5   1   2      129.87      134.73      4.62 o 
  -4   1   2      611.40      629.08     11.46 o 
  -3   1   2       18.33       28.24      1.98 o 
  -2   1   2     1245.34     1226.20     12.59 o 
  -1   1   2    13325.95    12962.76    113.59 o 
   0   1   2      741.66      831.46     19.59 o 
   1   1   2    27458.98    30736.56    254.03 o 
   2   1   2     1882.23     1806.76     15.59 o 
   3   1   2     5115.60     5293.97     39.72 o 
   4   1   2     3922.15     3841.92     31.81 o 
   5   1   2     1736.34     1850.56     20.01 o 
   6   1   2      783.55      801.14     11.70 o 
   7   1   2        1.31        4.80      2.14 o 
   8   1   2      381.17      353.54      9.09 o 
   9   1   2     1209.57     1295.81     20.32 o 
  10   1   2      111.90      110.87      5.80 o 
  11   1   2      175.91      172.55      6.14 o 
  12   1   2        9.53        9.19      2.13 o 
  13   1   2       37.35       42.32      4.48 o 
  14   1   2       14.28       10.05      3.65 o 
  15   1   2      100.49      117.67      9.36 o 
  16   1   2        0.50        7.79      4.16 o 
  17   1   2        4.67        4.94      4.52 o 
  18   1   2        6.73        7.98      4.96 o 
  19   1   2       11.34       15.75      6.00 o 
  20   1   2      126.86      137.97     12.94 o 
  21   1   2       24.39       27.57      6.89 o 
  22   1   2        4.89        3.43      6.34 o 
  23   1   2        3.93       24.52      7.15 o 
 -24   2   2        0.04       -5.19      5.19 o 
 -23   2   2        5.36        0.14      5.47 o 
 -22   2   2        0.01        4.76      5.37 o 
 -21   2   2        0.58        3.56      4.04 o 
 -20   2   2        6.19        7.65      4.60 o 
 -19   2   2       99.08      103.08      9.16 o 
 -18   2   2       10.70       10.89      3.48 o 
 -17   2   2        4.68        7.61      3.28 o 
 -16   2   2        0.17        3.64      2.74 o 
 -15   2   2      180.81      165.12      7.59 o 
 -14   2   2        5.67        7.14      2.39 o 
 -13   2   2       73.04       74.72      5.42 o 
 -12   2   2      331.15      302.32      8.89 o 
 -11   2   2       16.98       18.93      2.92 o 
 -10   2   2       95.73       89.21      4.26 o 
  -9   2   2      222.55      250.32      5.74 o 
  -8   2   2      411.95      384.43      6.82 o 
  -7   2   2     4139.86     4126.51     36.92 o 
  -6   2   2      748.67      616.53      9.39 o 
  -5   2   2      367.06      355.50      6.38 o 
  -4   2   2     2590.90     2562.43     35.41 o 
  -3   2   2      115.96      151.27      4.53 o 
  -2   2   2      131.14      142.87      4.52 o 
  -1   2   2      408.15      465.46     10.21 o 
   0   2   2       54.56       53.15      5.13 o 
   1   2   2     2161.72     2375.36     43.94 o 
   2   2   2      530.74      471.85      8.45 o 
   3   2   2     1195.04     1393.47     17.07 o 
   4   2   2     2784.56     2690.06     28.01 o 
   5   2   2       17.25       22.22      1.89 o 
   6   2   2     1537.92     1487.86     15.85 o 
   7   2   2      336.72      320.80      6.93 o 
   8   2   2      934.38      893.11     14.96 o 
   9   2   2      865.05      840.38     14.69 o 
  10   2   2      265.43      274.72      8.27 o 
  11   2   2        1.42        4.70      2.09 o 
  12   2   2       29.01       29.80      3.80 o 
  13   2   2       11.18       12.29      2.64 o 
  14   2   2      161.82      176.52      7.79 o 
  15   2   2      100.25      112.06      7.27 o 
  16   2   2        3.27        8.21      5.21 o 
  17   2   2        0.47        4.13      3.89 o 
  18   2   2        2.99        6.01      5.61 o 
  19   2   2       16.21       14.56      5.78 o 
  20   2   2       23.87       18.63      6.30 o 
  21   2   2        0.27        8.32      5.66 o 
  22   2   2        1.11        0.89      5.67 o 
  23   2   2        5.69        8.92      6.46 o 
 -23   3   2        8.02        9.16      5.64 o 
 -22   3   2        4.29       12.87      5.13 o 
 -21   3   2        8.55        5.87      4.70 o 
 -20   3   2        1.29        8.09      4.44 o 
 -19   3   2        0.06       -1.88      3.14 o 
 -18   3   2       77.93       73.52      7.10 o 
 -17   3   2       41.43       48.81      6.00 o 
 -16   3   2      105.94       98.14      7.40 o 
 -15   3   2      105.06      110.82      7.54 o 
 -14   3   2       10.16       19.31      4.10 o 
 -13   3   2      111.05      129.94      7.67 o 
 -12   3   2       44.13       41.29      4.72 o 
 -11   3   2       34.20       39.54      4.25 o 
 -10   3   2       33.76       34.59      5.38 o 
  -9   3   2        8.76       10.08      1.82 o 
  -8   3   2       81.31       77.47      3.63 o 
  -7   3   2       81.29       67.91      3.48 o 
  -6   3   2       10.42       21.07      2.32 o 
  -5   3   2       21.45       22.37      2.29 o 
  -4   3   2      137.88      146.15      8.56 o 
  -3   3   2      547.55      562.89     10.98 o 
  -2   3   2      919.01      960.65     14.70 o 
  -1   3   2      725.66      752.46     15.08 o 
   0   3   2     2010.12     2087.09     24.51 o 
   1   3   2      828.18      861.00     13.95 o 
   2   3   2       33.29       35.78      3.33 o 
   3   3   2      777.18      808.31     24.08 o 
   4   3   2     1162.15     1234.74     20.15 o 
   5   3   2      571.15      566.07     12.99 o 
   6   3   2       40.85       61.70      3.26 o 
   7   3   2      139.34      117.81      4.36 o 
   8   3   2       34.12       39.61      3.88 o 
   9   3   2       65.92       65.06      5.13 o 
  10   3   2       70.24       74.77      5.14 o 
  11   3   2       50.63       54.74      5.29 o 
  12   3   2       12.58       20.85      5.10 o 
  13   3   2        0.78       -1.93      2.43 o 
  14   3   2        1.45        1.89      2.87 o 
  15   3   2       25.60       24.57      4.35 o 
  16   3   2       12.78       30.05      6.21 o 
  17   3   2        7.58        9.62      4.13 o 
  18   3   2       30.99       22.22      5.73 o 
  19   3   2        8.42        8.64      6.66 o 
  20   3   2        5.00       15.10      5.38 o 
  21   3   2        7.09        9.78      6.09 o 
  22   3   2        2.91        7.95      6.60 o 
 -21   4   2        3.40       14.68      9.66 o 
 -20   4   2        0.37        0.94      5.40 o 
 -19   4   2        9.25       14.48      5.31 o 
 -18   4   2        3.29        7.81      4.02 o 
 -17   4   2        0.28        8.63      5.08 o 
 -16   4   2        1.25       -0.30      4.54 o 
 -15   4   2        0.03        3.47      4.87 o 
 -14   4   2       22.36       27.19      5.44 o 
 -13   4   2      102.96      131.68     10.08 o 
 -12   4   2        4.07       11.34      4.37 o 
 -11   4   2       21.10       24.41      9.20 o 
 -10   4   2      189.84      182.00     17.80 o 
  -9   4   2        0.62        3.11      4.46 o 
  -8   4   2        3.45        4.68      2.77 o 
  -7   4   2      139.78      132.72     11.74 o 
  -6   4   2       79.86       94.88      4.91 o 
  -5   4   2      190.51      169.49      6.57 o 
  -4   4   2       69.06       72.78      4.71 o 
  -3   4   2      270.06      254.97     13.05 o 
  -2   4   2        0.03       -0.26      1.71 o 
  -1   4   2      143.48      139.43      6.00 o 
   0   4   2       30.39       30.34      4.26 o 
   1   4   2        3.78        2.76      3.33 o 
   2   4   2       20.76       19.60      3.09 o 
   3   4   2       27.69       30.11      3.56 o 
   4   4   2       22.24       14.19      3.80 o 
   5   4   2        4.70        9.80      2.28 o 
   6   4   2       20.11       16.23      3.55 o 
   7   4   2       26.88       10.54      4.54 o 
   8   4   2       43.25       58.25      9.21 o 
   9   4   2      559.68      557.31     16.84 o 
  10   4   2        3.31        6.88      3.80 o 
  11   4   2        6.01        6.66      3.82 o 
  12   4   2      328.74      320.96     13.29 o 
  13   4   2        3.29       -0.68      3.47 o 
  14   4   2        0.21        2.14      3.70 o 
  15   4   2        6.85        7.56      4.79 o 
  16   4   2        1.09       -2.64      4.11 o 
  17   4   2        5.27        6.77      4.51 o 
  18   4   2        7.41       13.87      4.65 o 
  19   4   2        6.56       -0.24      7.58 o 
  20   4   2        0.79       -5.71      5.71 o 
 -19   5   2        0.78        4.60      7.55 o 
 -18   5   2        2.95       -4.85      9.88 o 
 -17   5   2        6.24        8.95      5.63 o 
 -16   5   2        1.89        7.09      5.21 o 
 -15   5   2        9.86       12.03      7.41 o 
 -14   5   2       63.03       50.39      8.88 o 
 -13   5   2       33.77       36.26      8.58 o 
 -12   5   2        4.71        6.50      4.96 o 
 -11   5   2       85.58       66.21      9.96 o 
 -10   5   2       89.80       83.33     11.95 o 
  -9   5   2        2.27        2.98      5.73 o 
  -8   5   2       21.15       34.58      7.53 o 
  -7   5   2      128.99      132.30     13.03 o 
  -6   5   2       13.67       14.01      8.30 o 
  -5   5   2      109.42      119.17      8.41 o 
  -4   5   2       81.95       68.48      7.27 o 
  -3   5   2       40.06       43.39      5.50 o 
  -2   5   2      104.98      122.97     17.43 o 
  -1   5   2       61.69       56.31      6.05 o 
   0   5   2        2.03       12.08      3.26 o 
   1   5   2        8.76        2.76      3.81 o 
   2   5   2        8.43       14.17      3.19 o 
   3   5   2        4.65       10.56      4.17 o 
   4   5   2        5.36       10.68      5.79 o 
   5   5   2        8.72       10.89      4.29 o 
   6   5   2       41.29       26.56      6.88 o 
   7   5   2        4.07       -0.31      4.70 o 
   8   5   2        2.49       16.94      5.32 o 
   9   5   2       52.25       45.90      7.91 o 
  10   5   2       14.16        4.54      5.81 o 
  11   5   2        0.07       -0.71     11.04 o 
  12   5   2        5.43        3.22      7.29 o 
  13   5   2        0.11        7.36      5.14 o 
  14   5   2        0.18        4.25      5.14 o 
  15   5   2        1.74        9.18      6.25 o 
  16   5   2        5.43        6.62      8.48 o 
  17   5   2       10.57       14.92      8.88 o 
 -15   6   2        0.10       -1.05      4.98 o 
 -14   6   2        6.87        7.23      6.11 o 
 -13   6   2       32.27       34.05     10.28 o 
 -12   6   2       33.39       17.78      7.17 o 
 -11   6   2        7.10       -1.31      4.32 o 
 -10   6   2        5.42        1.08      6.53 o 
  -9   6   2       40.94       33.55      8.76 o 
  -8   6   2       80.77       72.95     10.85 o 
  -7   6   2       49.64       31.91      7.51 o 
  -6   6   2        0.51        3.27      5.22 o 
  -5   6   2       65.23       47.06      9.00 o 
  -4   6   2      199.65      176.58     12.43 o 
  -3   6   2      108.84      111.90     10.07 o 
  -2   6   2        3.48        5.99      3.74 o 
  -1   6   2        0.04        0.83      3.14 o 
   0   6   2       30.24       27.28      6.33 o 
   1   6   2        7.64       15.32      4.27 o 
   2   6   2       17.20       19.84      4.30 o 
   3   6   2        0.03       -5.43      6.34 o 
   4   6   2       22.24       20.78      8.60 o 
   5   6   2        4.98       -1.78      5.51 o 
   6   6   2       14.14       11.33      7.01 o 
   7   6   2       62.51       61.79      9.17 o 
   8   6   2       13.29       15.36      5.94 o 
   9   6   2        3.45       -0.47      4.72 o 
  10   6   2       11.29        1.82     11.68 o 
  11   6   2       15.55       19.99      6.68 o 
  12   6   2        2.03        9.59      5.47 o 
  13   6   2        4.24        7.58      5.93 o 
  14   6   2       13.85       16.68     10.33 o 
  -9   7   2        6.90        1.48      8.43 o 
  -8   7   2        0.00        5.05     13.13 o 
  -7   7   2        5.18       -5.81     12.78 o 
  -6   7   2        0.96       23.76     14.65 o 
  -5   7   2        5.17        2.92      9.40 o 
  -4   7   2       25.45       41.04     11.97 o 
  -3   7   2        5.50       23.75      8.48 o 
  -2   7   2        0.56        6.12      4.20 o 
  -1   7   2        9.48       10.07      4.48 o 
   0   7   2        2.35        2.14      5.30 o 
   1   7   2        0.27       16.81      8.25 o 
   2   7   2        1.14       -5.87      5.87 o 
   3   7   2        2.15        1.37     10.61 o 
   4   7   2        1.21       10.87     13.96 o 
   5   7   2        4.45       10.62      6.79 o 
   6   7   2       13.19       14.84      9.77 o 
   7   7   2        1.40        2.78      7.84 o 
 -25   1   3        0.36       -2.68      5.20 o 
 -24   1   3        0.81       11.12      6.20 o 
 -23   1   3        3.56        4.27      4.97 o 
 -22   1   3       12.46       17.33      5.89 o 
 -21   1   3       44.09       39.88      7.44 o 
 -20   1   3       23.75       15.93      5.74 o 
 -19   1   3       75.77       92.04     10.01 o 
 -18   1   3      135.02      157.10      9.97 o 
 -17   1   3      210.83      226.79     10.57 o 
 -16   1   3        0.04        2.19      2.34 o 
 -15   1   3       31.83       32.99      3.73 o 
 -14   1   3       80.27       87.29      5.34 o 
 -13   1   3       18.06       25.53      3.03 o 
 -12   1   3        2.64        4.47      1.12 o 
 -11   1   3       67.89       68.83      4.16 o 
 -10   1   3      561.23      564.26      9.42 o 
  -9   1   3      610.47      609.97      8.76 o 
  -8   1   3     1254.99     1318.24     14.31 o 
  -7   1   3     2219.67     2332.97     21.60 o 
  -6   1   3      132.05      109.86      5.24 o 
  -5   1   3     1105.55     1043.99     13.12 o 
  -4   1   3      931.79     1052.05     11.70 o 
  -3   1   3       77.44       78.59      2.97 o 
  -2   1   3     2623.35     2393.03     25.02 o 
  -1   1   3     6801.71     6205.16    106.39 o 
   0   1   3    21889.94    22755.15    167.42 o 
   1   1   3    10314.42     9892.79     79.64 o 
   2   1   3     1744.52     1784.42     20.63 o 
   3   1   3    26751.69    28035.74    189.09 o 
   4   1   3      287.53      285.88      4.98 o 
   5   1   3     8136.06     7982.87     58.50 o 
   6   1   3      380.03      360.34     10.56 o 
   7   1   3      589.06      613.04      8.05 o 
   8   1   3      473.21      512.38     11.65 o 
   9   1   3        1.60        2.48      1.32 o 
  10   1   3        6.56       14.13      2.57 o 
  11   1   3      127.79      133.42      5.94 o 
  12   1   3      198.74      188.72      7.35 o 
  13   1   3       60.13       78.44      5.83 o 
  14   1   3       75.81       83.33      6.14 o 
  15   1   3       19.98       16.38      5.04 o 
  16   1   3       65.00       40.63     12.83 o 
  17   1   3       29.37       16.52      5.91 o 
  18   1   3        4.49       12.20      5.48 o 
  19   1   3        7.04       16.50      5.76 o 
  20   1   3       45.19       47.72     10.12 o 
  21   1   3        4.01       10.37      5.95 o 
  22   1   3        5.47        5.80     10.78 o 
  23   1   3        0.17        4.09      6.85 o 
 -24   2   3        1.24        5.20      5.89 o 
 -23   2   3        0.33        4.98      5.70 o 
 -22   2   3        9.64       19.03      6.14 o 
 -21   2   3       27.50       21.25      6.64 o 
 -20   2   3        3.90        4.31      3.90 o 
 -19   2   3       60.77       60.29      7.17 o 
 -18   2   3       40.19       52.44      5.97 o 
 -17   2   3       12.57       17.96      4.18 o 
 -16   2   3       10.89        6.17      3.83 o 
 -15   2   3      119.36      124.95      8.15 o 
 -14   2   3       45.41       36.56      4.24 o 
 -13   2   3        0.03        4.30      2.28 o 
 -12   2   3      128.89      115.17      5.76 o 
 -11   2   3        2.58        8.33      2.08 o 
 -10   2   3       33.51       45.02      2.74 o 
  -9   2   3     3580.33     3643.32     38.63 o 
  -8   2   3      266.77      272.37      8.80 o 
  -7   2   3       80.19       94.23      3.85 o 
  -6   2   3        1.86        4.72      2.60 o 
  -5   2   3      857.76      876.96     12.16 o 
  -4   2   3       26.96       19.23      1.96 o 
  -3   2   3        0.05        0.09      1.06 o 
  -2   2   3      256.53      272.18      6.27 o 
  -1   2   3      216.06      199.83      8.44 o 
   0   2   3      681.04      608.00      9.80 o 
   1   2   3        7.09        6.00      1.41 o 
   2   2   3      280.91      266.37      6.41 o 
   3   2   3      302.11      317.86      6.87 o 
   4   2   3      792.32      785.19     16.79 o 
   5   2   3       52.61       57.78      4.29 o 
   6   2   3      195.95      224.63      5.11 o 
   7   2   3      294.12      310.65      7.78 o 
   8   2   3      203.77      265.14      7.84 o 
   9   2   3        2.53       -0.39      2.00 o 
  10   2   3      206.23      194.67      7.04 o 
  11   2   3        9.03        5.40      3.41 o 
  12   2   3        3.89        7.39      3.30 o 
  13   2   3       11.93        8.23      2.91 o 
  14   2   3       25.08       30.12      4.30 o 
  15   2   3       41.00       32.70      4.78 o 
  16   2   3        3.69       -3.68      4.33 o 
  17   2   3       13.67       14.25      5.79 o 
  18   2   3       24.05       28.99      6.72 o 
  19   2   3       18.99       12.56      6.64 o 
  20   2   3        2.68        2.46      5.55 o 
  21   2   3       19.18       16.09      6.55 o 
  22   2   3        0.85       -2.88      6.00 o 
 -23   3   3        0.00       -4.00      6.01 o 
 -22   3   3        4.13        7.00      5.77 o 
 -21   3   3       16.45       27.70      5.68 o 
 -20   3   3        7.39       -2.11      4.14 o 
 -19   3   3        2.42        1.90      3.63 o 
 -18   3   3       26.23       28.76      6.97 o 
 -17   3   3       49.77       47.54      5.57 o 
 -16   3   3        7.67        8.53      3.41 o 
 -15   3   3        3.14       -1.25      2.83 o 
 -14   3   3      510.74      418.20     14.75 o 
 -13   3   3      152.35      151.81      8.12 o 
 -12   3   3       17.49       17.32      5.22 o 
 -11   3   3       29.69       15.83      3.86 o 
 -10   3   3       21.66       22.70      3.19 o 
  -9   3   3       95.51       86.08      4.55 o 
  -8   3   3      653.58      640.04     11.14 o 
  -7   3   3      237.95      220.43      7.60 o 
  -6   3   3        6.08        3.42      1.53 o 
  -5   3   3       38.74       46.98      3.48 o 
  -4   3   3       71.15       66.69      4.24 o 
  -3   3   3     1169.18     1289.74     20.79 o 
  -2   3   3     2122.66     2161.81     27.64 o 
  -1   3   3      195.91      202.92      8.30 o 
   0   3   3      560.09      527.73     11.92 o 
   1   3   3       30.44       32.93      3.80 o 
   2   3   3        0.10        0.01      1.25 o 
   3   3   3       38.61       32.34      5.82 o 
   4   3   3       33.35       33.70      3.26 o 
   5   3   3      184.06      194.49      7.63 o 
   6   3   3        4.94        4.11      1.49 o 
   7   3   3      194.89      197.84      7.85 o 
   8   3   3        2.05        5.58      2.51 o 
   9   3   3       25.02       24.44      5.06 o 
  10   3   3      224.71      235.64      8.37 o 
  11   3   3        6.11       10.92      3.02 o 
  12   3   3      267.37      282.62      9.85 o 
  13   3   3       10.22       14.97      3.73 o 
  14   3   3       52.95       63.15      6.09 o 
  15   3   3       38.04       42.73      5.52 o 
  16   3   3       28.84       22.95      4.98 o 
  17   3   3        2.10        5.95      3.86 o 
  18   3   3        0.07        8.29      4.87 o 
  19   3   3        3.02        4.49      9.97 o 
  20   3   3       16.21       10.35      5.94 o 
  21   3   3        0.01        0.63      6.56 o 
 -21   4   3        8.52        9.04      5.02 o 
 -20   4   3        1.11        4.75      5.61 o 
 -19   4   3       14.94       20.08      5.40 o 
 -18   4   3        5.69       -1.71      5.14 o 
 -17   4   3       20.35       23.03      6.14 o 
 -16   4   3       18.10       23.90      5.04 o 
 -15   4   3       49.07       46.90      6.63 o 
 -14   4   3      202.22      191.24     10.98 o 
 -13   4   3      144.40      141.92     10.73 o 
 -12   4   3       32.88       32.12      6.05 o 
 -11   4   3       60.88       70.21      7.29 o 
 -10   4   3      154.35      147.55      9.34 o 
  -9   4   3      201.14      176.23      9.49 o 
  -8   4   3       35.78       35.56      4.19 o 
  -7   4   3        4.77       11.03      3.48 o 
  -6   4   3        7.26        8.83      2.94 o 
  -5   4   3        1.14        0.78      1.89 o 
  -4   4   3       46.55       52.44      4.36 o 
  -3   4   3      114.22      114.75      5.73 o 
  -2   4   3      151.49      123.74     12.39 o 
  -1   4   3      234.47      227.14     13.45 o 
   0   4   3        9.78        4.00      2.85 o 
   1   4   3       31.50       41.24      4.10 o 
   2   4   3      715.70      761.24     14.74 o 
   3   4   3      103.56      114.42      6.07 o 
   4   4   3       81.83       85.59      6.66 o 
   5   4   3       13.31       14.72      2.94 o 
   6   4   3        3.14        4.74      3.16 o 
   7   4   3       47.60       51.47      6.03 o 
   8   4   3      322.09      284.51     14.22 o 
   9   4   3      138.41      137.26      9.08 o 
  10   4   3       48.59       66.31      7.42 o 
  11   4   3       15.82       14.52      4.35 o 
  12   4   3        3.42        6.42      4.07 o 
  13   4   3       78.73       87.34      8.69 o 
  14   4   3       15.23        5.57      4.77 o 
  15   4   3        5.24        3.68      6.46 o 
  16   4   3        0.27        3.81      4.32 o 
  17   4   3        0.92       17.27      5.65 o 
  18   4   3        2.13        2.44      5.05 o 
  19   4   3        1.13        0.79      7.36 o 
 -19   5   3        0.13        0.45     14.25 o 
 -18   5   3        6.87        4.10      4.88 o 
 -17   5   3        6.20       10.10      5.42 o 
 -16   5   3        0.36       47.74     17.88 o 
 -15   5   3        0.02       -0.99      4.61 o 
 -14   5   3       16.89       18.62     11.09 o 
 -13   5   3       41.40       49.85      9.04 o 
 -12   5   3       17.66       17.72      6.07 o 
 -11   5   3        0.77        3.40      4.73 o 
 -10   5   3        9.62        7.83      6.98 o 
  -9   5   3       17.24       27.38      6.87 o 
  -8   5   3        1.90        8.96      4.73 o 
  -7   5   3      478.65      481.14     29.35 o 
  -6   5   3      183.78      170.07     13.41 o 
  -5   5   3       76.53       80.80      8.00 o 
  -4   5   3      159.60      164.05     12.69 o 
  -3   5   3      364.12      325.08     11.85 o 
  -2   5   3      443.87      447.67     27.74 o 
  -1   5   3        2.31       11.36      4.60 o 
   0   5   3        7.07       11.84      6.41 o 
   1   5   3      161.56      156.89      8.94 o 
   2   5   3       71.13       63.08      6.33 o 
   3   5   3      148.23      157.50      8.61 o 
   4   5   3       35.92       47.16      7.23 o 
   5   5   3       39.44       41.05      6.63 o 
   6   5   3       17.92       20.83      5.66 o 
   7   5   3       59.00       72.37      9.90 o 
   8   5   3        0.84       -3.11      9.24 o 
   9   5   3       10.44       11.52      5.37 o 
  10   5   3      116.39      100.14     16.62 o 
  11   5   3       71.78       88.97     16.80 o 
  12   5   3        7.08        8.21      9.00 o 
  13   5   3       22.11       15.81      6.10 o 
  14   5   3       34.27       34.32      7.03 o 
  15   5   3       24.38       37.41     14.72 o 
  16   5   3       11.96        3.62      5.51 o 
  17   5   3        0.37       -5.72      5.72 o 
 -15   6   3        0.00        4.51     12.25 o 
 -14   6   3        0.85       -1.87      6.67 o 
 -13   6   3        0.00       -2.25      5.15 o 
 -12   6   3        0.13       -1.55      5.59 o 
 -11   6   3        1.97        5.40      7.93 o 
 -10   6   3        0.93       -1.47     10.07 o 
  -9   6   3        9.03        3.79      5.44 o 
  -8   6   3        0.09        0.35      5.44 o 
  -7   6   3      107.81      122.05     13.79 o 
  -6   6   3        4.86       11.45      8.14 o 
  -5   6   3       20.80       16.26      5.86 o 
  -4   6   3       43.55       44.15      6.47 o 
  -3   6   3        1.47        2.27      6.40 o 
  -2   6   3       57.41       48.53      6.50 o 
  -1   6   3        1.05        5.78      3.40 o 
   0   6   3        5.09       11.18      5.60 o 
   1   6   3        9.65        8.97      3.62 o 
   2   6   3        1.18        6.87      3.23 o 
   3   6   3       22.45       26.94      6.58 o 
   4   6   3        7.96       17.07     11.92 o 
   5   6   3       12.81       30.86     15.41 o 
   6   6   3        2.91        6.14      5.49 o 
   7   6   3        3.38        5.32      7.69 o 
   8   6   3        0.58        0.28      4.16 o 
   9   6   3       12.23       14.31      6.84 o 
  10   6   3        3.04        8.68      5.96 o 
  11   6   3        3.07        2.49      9.59 o 
  12   6   3        1.50       21.60     14.76 o 
  13   6   3       15.88       14.97      7.08 o 
  -9   7   3        1.39       -6.62     13.37 o 
  -8   7   3        4.38       17.74      6.57 o 
  -7   7   3        3.88       65.66     27.40 o 
  -6   7   3        1.60       -9.21      9.21 o 
  -5   7   3        0.01       -1.51     10.13 o 
  -4   7   3        0.05       -4.32      7.08 o 
  -3   7   3       11.38       -0.82     11.45 o 
  -2   7   3       29.41       24.58      5.20 o 
  -1   7   3       11.80       21.33     22.63 o 
   0   7   3        0.22       -1.65      9.69 o 
   1   7   3       12.97       19.27     11.48 o 
   2   7   3        1.39        2.06     17.44 o 
   3   7   3        0.33        3.74      9.89 o 
   4   7   3       19.38       15.51     11.78 o 
   5   7   3        0.17        3.80     10.50 o 
   6   7   3        6.38       -1.23      8.43 o 
   7   7   3        0.31       12.15     13.51 o 
 -25   0   4        0.60       10.32      9.21 o 
 -24   0   4        0.74       13.91      9.59 o 
 -23   0   4       17.19        6.55     29.70 o 
 -22   0   4        5.03       13.20     11.93 o 
 -21   0   4      211.44      184.05     17.65 o 
 -20   0   4      112.44       77.05     13.82 o 
 -19   0   4       78.09       81.66     19.74 o 
 -18   0   4      158.58      180.92     17.77 o 
 -17   0   4      340.74      344.51     20.53 o 
 -16   0   4      181.42      176.22     15.07 o 
 -15   0   4       72.14       68.92      7.24 o 
 -14   0   4       10.02       16.32      2.69 o 
 -13   0   4      285.75      298.81      8.54 o 
 -12   0   4       38.62       62.61      4.32 o 
 -11   0   4     3312.57     3407.99     39.64 o 
 -10   0   4      284.50      302.41      8.26 o 
  -9   0   4     4812.79     4494.91     67.38 o 
  -8   0   4      250.42      345.49      8.40 o 
  -7   0   4     1009.23      846.65     13.94 o 
  -6   0   4      436.92      378.86      9.31 o 
  -5   0   4        1.96       -1.12      1.14 o 
  -4   0   4        1.22        0.12      0.93 o 
  -3   0   4     2615.00     2543.60     28.30 o 
  -2   0   4      720.65      632.22     11.00 o 
  -1   0   4      304.09      229.56      7.26 o 
   0   0   4     2704.80     2563.61     36.27 o 
   1   0   4       97.53       80.79      4.35 o 
   2   0   4   182043.88   156387.08   3471.09 o 
   3   0   4    14000.83    14855.73    199.96 o 
   4   0   4     1823.71     1562.78     64.22 o 
   5   0   4     3718.55     3664.67     44.80 o 
   6   0   4        7.54        3.21      2.73 o 
   7   0   4      135.17      114.85      8.14 o 
   8   0   4     1304.62     1180.89     20.64 o 
   9   0   4       43.32       30.66      6.15 o 
  10   0   4       68.56       80.48      5.33 o 
  11   0   4      479.24      491.60     13.60 o 
  12   0   4      652.83      697.87     25.32 o 
  13   0   4       67.51       77.98     10.44 o 
  14   0   4      205.10      215.13     16.07 o 
  15   0   4      142.94      137.07     14.52 o 
  16   0   4        4.27        2.46      5.26 o 
  17   0   4        5.25       -0.06      5.56 o 
  18   0   4        4.71       -1.25      5.76 o 
  19   0   4        5.75       13.36      8.34 o 
  20   0   4        1.78       12.89      8.31 o 
  21   0   4        8.14       17.38      9.13 o 
  22   0   4       32.90       24.52     10.68 o 
  23   0   4        0.55        0.67     10.61 o 
 -25   1   4        7.80        7.34      6.12 o 
 -24   1   4        0.04        5.11      5.38 o 
 -23   1   4       11.38       24.60      6.03 o 
 -22   1   4       31.94       26.19      6.57 o 
 -21   1   4       14.83        6.61      5.84 o 
 -20   1   4       92.25       92.23      9.91 o 
 -19   1   4       89.07      124.35     10.79 o 
 -18   1   4      172.19      185.37     10.00 o 
 -17   1   4        3.91        1.72      3.47 o 
 -16   1   4        5.21        8.44      2.68 o 
 -15   1   4       18.04       24.43      3.55 o 
 -14   1   4      178.47      179.27      6.64 o 
 -13   1   4       74.80       79.61      3.48 o 
 -12   1   4       25.92       30.88      2.49 o 
 -11   1   4      146.72      147.16      4.43 o 
 -10   1   4     1750.95     1770.84     18.77 o 
  -9   1   4     1897.80     2030.43     26.73 o 
  -8   1   4      239.00      248.47      5.49 o 
  -7   1   4      371.19      399.56      9.46 o 
  -6   1   4      315.53      311.45      6.64 o 
  -5   1   4       10.28       17.18      1.82 o 
  -4   1   4     2618.17     2511.25     23.99 o 
  -3   1   4     2209.46     1986.42     34.49 o 
  -2   1   4     1533.50     1453.16     16.78 o 
  -1   1   4      168.47      162.12      4.23 o 
   0   1   4     4210.73     3979.66     32.54 o 
   1   1   4     1545.62     1419.45     17.14 o 
   2   1   4    34119.50    35620.73    255.05 o 
   3   1   4     5173.94     5376.40     44.02 o 
   5   1   4      648.11      710.18     10.88 o 
   6   1   4     1200.48     1021.96     12.50 o 
   7   1   4       66.24       70.03      3.17 o 
   8   1   4      507.44      552.67     10.87 o 
   9   1   4      167.61      155.32      4.45 o 
  10   1   4      232.45      216.29     14.68 o 
  11   1   4      368.26      361.67     10.08 o 
  12   1   4       86.71       92.84      5.86 o 
  13   1   4        8.44        7.09      3.06 o 
  14   1   4       12.26        3.69      3.40 o 
  15   1   4        1.52        3.53      3.39 o 
  16   1   4        0.08        8.53      3.72 o 
  17   1   4        4.55        6.17      7.51 o 
  18   1   4        2.29       -4.60      4.60 o 
  19   1   4        0.24        5.40      5.07 o 
  20   1   4        4.46        5.27      5.50 o 
  21   1   4       48.51       38.84      8.16 o 
  22   1   4        1.98       16.58      7.06 o 
 -24   2   4        0.02       -4.82      5.45 o 
 -23   2   4        0.90        0.04      5.51 o 
 -22   2   4        0.47       14.61      5.53 o 
 -21   2   4       13.69       16.35      6.44 o 
 -20   2   4       43.72       48.21      7.14 o 
 -19   2   4        5.38       19.42      3.96 o 
 -18   2   4      101.35      106.59      7.33 o 
 -17   2   4      142.82      140.12     10.08 o 
 -16   2   4       26.60       35.98      5.99 o 
 -15   2   4      266.08      234.43      8.96 o 
 -14   2   4        4.66        5.39      2.30 o 
 -13   2   4       46.23       40.96      4.27 o 
 -12   2   4       98.18      107.13      5.65 o 
 -11   2   4      155.71      148.37      4.79 o 
 -10   2   4        3.58        3.57      1.35 o 
  -9   2   4        0.36        1.18      1.08 o 
  -8   2   4       84.48       81.65      4.58 o 
  -7   2   4       73.07       52.21      3.41 o 
  -6   2   4      279.60      294.73      6.56 o 
  -5   2   4       24.65       27.32      2.28 o 
  -4   2   4      236.85      207.21      8.02 o 
  -3   2   4        2.39        2.53      1.23 o 
  -2   2   4      206.44      177.94      7.61 o 
  -1   2   4     2137.32     2021.93     24.19 o 
   0   2   4      888.32      847.17     13.70 o 
   1   2   4     3013.94     2664.25     64.46 o 
   2   2   4       22.13       15.02      2.17 o 
   3   2   4      434.14      385.29      6.76 o 
   4   2   4      108.76      121.82      4.25 o 
   5   2   4      673.19      599.70      8.97 o 
   6   2   4     1088.94      975.80     12.45 o 
   7   2   4     1064.17     1057.39     13.51 o 
   8   2   4      127.30      144.49      6.00 o 
   9   2   4       76.98       79.96      5.25 o 
  10   2   4       13.25       17.82      2.58 o 
  11   2   4       26.30       23.82      3.39 o 
  12   2   4        0.01       -1.90      1.90 o 
  13   2   4       34.98       49.76      5.22 o 
  14   2   4       19.81       19.77      4.61 o 
  15   2   4        1.30        3.87      3.50 o 
  16   2   4        0.47        3.70      5.41 o 
  17   2   4       27.41       22.92      6.59 o 
  18   2   4       22.28       24.18      6.68 o 
  19   2   4       95.70       90.16     10.46 o 
  20   2   4        6.85        7.73      5.74 o 
  21   2   4        1.03        0.13      5.99 o 
  22   2   4        0.24       -0.49      6.12 o 
 -23   3   4        1.67       -0.90     11.47 o 
 -22   3   4        6.34       14.53      4.94 o 
 -21   3   4       13.79       23.69     10.30 o 
 -20   3   4       39.70       45.52      6.10 o 
 -19   3   4        1.13       -2.46      3.30 o 
 -18   3   4        1.89        6.15      3.83 o 
 -17   3   4       49.14       48.47      5.70 o 
 -16   3   4        6.72        0.78      3.07 o 
 -15   3   4      131.05      130.23      9.85 o 
 -14   3   4        7.93        7.13      3.33 o 
 -13   3   4        2.98        9.12      4.19 o 
 -12   3   4      120.65      117.99      8.50 o 
 -11   3   4       24.26       33.62      4.11 o 
 -10   3   4        2.24        3.83      2.19 o 
  -9   3   4      281.90      275.74      7.16 o 
  -8   3   4      487.82      514.97     10.17 o 
  -7   3   4       85.44       86.61      3.50 o 
  -6   3   4      600.25      695.20     11.94 o 
  -5   3   4       23.57       16.02      2.36 o 
  -4   3   4       47.79       47.37      3.62 o 
  -3   3   4        4.49       22.31      4.60 o 
  -2   3   4       79.38       70.97      4.50 o 
  -1   3   4      107.62       92.77      5.35 o 
   0   3   4     1031.17     1061.84     16.28 o 
   1   3   4        2.16        2.05      2.78 o 
   2   3   4       59.04       58.30      5.13 o 
   3   3   4      488.63      491.71     11.83 o 
   4   3   4      327.31      321.28     11.45 o 
   5   3   4      227.28      223.47      8.83 o 
   6   3   4      100.90      106.49      5.46 o 
   7   3   4      282.25      312.32     10.98 o 
   8   3   4        8.64       11.80      2.77 o 
   9   3   4        0.61        5.21      2.47 o 
  10   3   4       72.90       89.90      6.12 o 
  11   3   4        0.02        2.20      2.75 o 
  12   3   4        0.56        9.48      3.13 o 
  13   3   4      244.51      263.56     10.05 o 
  14   3   4       14.97       19.86      4.17 o 
  15   3   4        1.07        2.54      4.02 o 
  16   3   4       31.66       30.16      6.40 o 
  17   3   4        6.32        2.61      7.58 o 
  18   3   4       11.15       13.23      5.76 o 
  19   3   4        2.32        5.48      6.76 o 
  20   3   4        3.95       -6.19      7.81 o 
  21   3   4        3.18        0.33      8.12 o 
 -21   4   4        0.06        8.59      5.22 o 
 -20   4   4        0.29        1.82      7.12 o 
 -19   4   4       15.57       13.57      6.01 o 
 -18   4   4        0.14        7.94      4.78 o 
 -17   4   4       42.42       32.73      6.14 o 
 -16   4   4       34.71       43.97      8.15 o 
 -15   4   4        0.97        4.91      3.94 o 
 -14   4   4       10.64       13.72      4.79 o 
 -13   4   4        7.44       17.40      4.73 o 
 -12   4   4      365.86      339.59     20.50 o 
 -11   4   4      290.05      265.21     13.40 o 
 -10   4   4       95.33       85.65      8.19 o 
  -9   4   4       61.80       66.56      6.95 o 
  -8   4   4       16.28       19.30      3.69 o 
  -7   4   4      118.67      105.47      7.11 o 
  -6   4   4       37.13       40.66      5.33 o 
  -5   4   4      135.36      115.96      6.43 o 
  -4   4   4       83.42       63.77      7.14 o 
  -3   4   4       15.31       19.24      3.48 o 
  -2   4   4        3.48        1.73      3.00 o 
  -1   4   4       12.14       19.39      5.40 o 
   0   4   4       87.22       96.45      7.16 o 
   1   4   4        3.70        6.65      3.04 o 
   2   4   4      216.95      215.60      8.59 o 
   3   4   4      109.23      126.63      6.61 o 
   4   4   4       79.68       85.30      5.27 o 
   5   4   4       11.58       12.45      2.84 o 
   6   4   4        0.39        2.50      3.24 o 
   7   4   4       67.20       85.44      7.54 o 
   8   4   4      328.51      293.25     12.01 o 
   9   4   4      132.83      117.58      9.30 o 
  10   4   4       51.47       40.03      6.41 o 
  11   4   4       14.56       10.11      4.61 o 
  12   4   4       26.75       41.18      6.52 o 
  13   4   4       19.13       18.69      5.39 o 
  14   4   4       10.91       10.14      4.48 o 
  15   4   4        0.16        4.59      3.95 o 
  16   4   4        9.44        7.56      4.31 o 
  17   4   4        2.91       -2.66      4.42 o 
  18   4   4        0.78        4.17      5.42 o 
  19   4   4        1.39       14.73     16.03 o 
 -19   5   4        0.57        5.22      6.27 o 
 -18   5   4        2.73        0.54      6.80 o 
 -17   5   4       11.41        7.20      5.25 o 
 -16   5   4        2.15       -2.05      4.99 o 
 -15   5   4       11.88       18.09      5.33 o 
 -14   5   4       10.70       12.58      5.39 o 
 -13   5   4        2.07        8.85     10.73 o 
 -12   5   4       89.98       65.77     10.20 o 
 -11   5   4        7.14        5.38      6.79 o 
 -10   5   4        1.77       12.30      9.42 o 
  -9   5   4       16.47       18.38      8.67 o 
  -8   5   4      205.47      210.05     15.39 o 
  -7   5   4        2.56        2.60      3.51 o 
  -6   5   4       17.41       21.27      7.78 o 
  -5   5   4      188.80      170.51     10.02 o 
  -4   5   4      197.48      177.98     18.15 o 
  -3   5   4       28.28       30.39      5.15 o 
  -2   5   4       62.06       69.82      7.57 o 
  -1   5   4       68.78       66.52      8.27 o 
   0   5   4      161.46      156.28     11.96 o 
   1   5   4       71.08       66.37     11.18 o 
   2   5   4       10.28       18.06      4.05 o 
   3   5   4       67.31       75.22      6.97 o 
   4   5   4        5.83        4.47      3.90 o 
   5   5   4        0.06        6.04      6.98 o 
   6   5   4       57.41       54.09      8.50 o 
   7   5   4       18.66       22.23      6.67 o 
   8   5   4       27.46       29.19      6.91 o 
   9   5   4      124.59      139.35     18.79 o 
  10   5   4       27.47       22.82      9.12 o 
  11   5   4        0.25       -3.74      6.38 o 
  12   5   4        0.49        3.27      5.32 o 
  13   5   4        7.28        6.62      5.83 o 
  14   5   4        0.10       -3.77      4.30 o 
  15   5   4        6.38        2.11      4.70 o 
  16   5   4       15.05       15.56      9.26 o 
 -15   6   4        1.05        8.19      6.34 o 
 -14   6   4        1.51        3.17      9.02 o 
 -13   6   4        0.00        5.68      5.72 o 
 -12   6   4        0.45        9.41      5.64 o 
 -11   6   4        3.45       -0.99     10.11 o 
 -10   6   4        7.67        0.48      4.71 o 
  -9   6   4        6.60        9.59      5.24 o 
  -8   6   4       10.26       13.45      8.60 o 
  -7   6   4        6.38       14.46      5.44 o 
  -6   6   4        5.27       18.85      7.29 o 
  -5   6   4        0.00        0.92      4.41 o 
  -4   6   4      115.28      126.49     13.46 o 
  -3   6   4       85.35       69.45     11.88 o 
  -2   6   4        0.00       10.96      9.09 o 
  -1   6   4        8.59        9.36      4.03 o 
   0   6   4        8.08        1.54      7.80 o 
   1   6   4        0.11        1.21      4.36 o 
   2   6   4       14.60       15.93      5.24 o 
   3   6   4        0.05       14.50     16.79 o 
   4   6   4        3.99       -1.03      4.49 o 
   5   6   4       55.77       58.08     11.76 o 
   6   6   4        0.20        0.84      5.82 o 
   7   6   4       12.72        8.40      5.82 o 
   8   6   4       25.12       34.13      7.82 o 
   9   6   4        9.03        7.39      5.63 o 
  10   6   4        6.33        6.25      5.57 o 
  11   6   4       18.31       30.56     12.54 o 
  12   6   4        0.08        5.17      5.96 o 
  -9   7   4        0.02        8.43      5.59 o 
  -8   7   4        0.01        5.08     10.16 o 
  -7   7   4        0.14       11.20     11.45 o 
  -6   7   4       12.63        2.94      9.12 o 
  -5   7   4        9.43        2.81     12.28 o 
  -4   7   4        0.10        0.19      8.29 o 
  -3   7   4        2.77        8.42      7.39 o 
  -2   7   4        1.38       -1.06      7.66 o 
  -1   7   4        9.96       11.41      9.18 o 
   0   7   4        0.47       -1.91     14.09 o 
   1   7   4        0.79       10.07     19.86 o 
   2   7   4        7.89       22.62     15.14 o 
   3   7   4        6.06        4.80      7.70 o 
   4   7   4        0.06        6.00      5.42 o 
   5   7   4        0.05        3.74      4.87 o 
   6   7   4        1.41       14.93      8.66 o 
 -25   1   5        1.02       -7.51      7.62 o 
 -24   1   5        2.80        7.94      9.55 o 
 -23   1   5        0.96        8.27      5.40 o 
 -22   1   5        0.00       -3.65      5.41 o 
 -21   1   5        5.19       11.01      5.42 o 
 -20   1   5       10.57       14.41      5.21 o 
 -19   1   5       56.31       57.87      8.36 o 
 -18   1   5       24.76       52.48      6.53 o 
 -17   1   5       71.34       71.79      5.84 o 
 -16   1   5       74.61       80.34      5.84 o 
 -15   1   5       45.81       50.82      5.01 o 
 -14   1   5       41.66       50.34      4.57 o 
 -13   1   5       68.53       66.19      3.48 o 
 -12   1   5      170.39      196.21      5.35 o 
 -11   1   5       30.40       26.48      1.93 o 
 -10   1   5     1206.76     1373.88     14.57 o 
  -9   1   5     4995.02     5274.85     45.00 o 
  -8   1   5     5243.37     5582.93     42.55 o 
  -7   1   5       56.34      101.34      3.45 o 
  -6   1   5      235.86      224.92      5.52 o 
  -5   1   5      128.43       69.27     15.58 o 
  -4   1   5       30.38       20.17      1.99 o 
  -3   1   5      783.29      840.54     11.39 o 
  -2   1   5     1782.81     1569.71     26.72 o 
  -1   1   5     4882.44     5033.37     63.56 o 
   0   1   5      675.80      570.46      8.36 o 
   1   1   5      144.27      136.42      6.44 o 
   3   1   5        7.56        6.53      1.96 o 
   4   1   5     2692.85     2552.16     24.47 o 
   5   1   5       48.19       56.78      2.89 o 
   6   1   5       12.09       13.68      2.99 o 
   7   1   5      132.34      138.52      4.27 o 
   8   1   5      121.40      107.23      5.35 o 
   9   1   5      133.49      151.87      8.08 o 
  10   1   5        8.68        9.79      2.47 o 
  11   1   5       12.59       11.41      3.86 o 
  12   1   5       79.11       91.44      6.28 o 
  13   1   5       90.23      110.69      7.06 o 
  14   1   5       13.35        8.95      3.67 o 
  15   1   5        2.53        0.61      3.69 o 
  16   1   5       10.15       10.46      4.53 o 
  17   1   5       11.87       10.97      5.04 o 
  18   1   5        5.67        4.27      4.68 o 
  19   1   5        6.21       11.83      5.65 o 
  20   1   5       11.13       11.53      6.25 o 
  21   1   5        0.01       15.63      6.44 o 
  22   1   5       16.27       18.15      7.38 o 
 -24   2   5        1.39        6.43      6.15 o 
 -23   2   5        2.77       -0.63      5.55 o 
 -22   2   5        0.00       -3.27      5.03 o 
 -21   2   5        8.87       22.39      6.28 o 
 -20   2   5        0.19        2.08      3.99 o 
 -19   2   5       63.52       55.03      5.85 o 
 -18   2   5       15.93       24.31      5.50 o 
 -17   2   5       55.33       66.10      5.83 o 
 -16   2   5        3.15        2.73      2.94 o 
 -15   2   5       72.52       65.45      5.73 o 
 -14   2   5       63.90       78.80      5.84 o 
 -13   2   5      145.95      140.29      6.50 o 
 -12   2   5        6.81        6.08      1.46 o 
 -11   2   5        5.17        9.31      1.77 o 
 -10   2   5      300.04      297.16      7.87 o 
  -9   2   5       83.82       83.59      5.40 o 
  -8   2   5      230.43      235.33      6.99 o 
  -7   2   5     2848.93     2792.00     27.92 o 
  -6   2   5       16.76       19.38      2.15 o 
  -5   2   5      548.02      536.51     13.47 o 
  -4   2   5      874.36     1005.89     15.86 o 
  -3   2   5        6.57        5.33      2.28 o 
  -2   2   5      115.83      110.58      4.44 o 
  -1   2   5       14.40       17.74      2.30 o 
   0   2   5      351.55      326.25      8.94 o 
   1   2   5       34.71       45.56      3.09 o 
   2   2   5       62.75       62.32      6.86 o 
   3   2   5        0.91        4.40      1.52 o 
   4   2   5      571.74      519.19      8.44 o 
   5   2   5      471.73      492.65      9.13 o 
   6   2   5      776.95      722.18     10.38 o 
   7   2   5      976.41      958.46     12.50 o 
   8   2   5       56.87       63.09      4.55 o 
   9   2   5       20.14       24.22      3.00 o 
  10   2   5      323.89      339.61     10.63 o 
  11   2   5       12.79       16.43      4.02 o 
  12   2   5        8.59        9.04      3.38 o 
  13   2   5      112.65      108.68      7.61 o 
  14   2   5       26.34       23.91      4.47 o 
  15   2   5       19.91       19.94      5.65 o 
  16   2   5        2.37        1.60      4.62 o 
  17   2   5        0.90       -2.06      5.12 o 
  18   2   5       27.67       14.88      6.12 o 
  19   2   5        0.31        4.00      6.94 o 
  20   2   5        8.49       11.89      6.30 o 
  21   2   5        1.97       10.45      6.61 o 
 -23   3   5        0.26        8.70      6.61 o 
 -22   3   5        3.31       -0.27      4.48 o 
 -21   3   5       18.01       23.95      5.75 o 
 -20   3   5      101.24       79.75      7.36 o 
 -19   3   5        8.41       11.77      3.80 o 
 -18   3   5       41.00       48.15      7.35 o 
 -17   3   5        0.38        6.17      3.41 o 
 -16   3   5       34.06       44.25      6.67 o 
 -15   3   5       79.85       99.79      7.50 o 
 -14   3   5        7.44       16.10      4.36 o 
 -13   3   5       91.29      106.83     10.72 o 
 -12   3   5       11.18        9.15      3.27 o 
 -11   3   5       79.28       68.57      5.55 o 
 -10   3   5        0.02        1.86      1.63 o 
  -9   3   5        0.10        2.39      1.68 o 
  -8   3   5       21.26       18.50      3.27 o 
  -7   3   5      135.98      127.12      7.58 o 
  -6   3   5      748.38      816.93     13.46 o 
  -5   3   5        4.12        7.54      1.64 o 
  -4   3   5      275.56      223.34     13.06 o 
  -3   3   5       42.12       47.78      4.01 o 
  -2   3   5      119.92      117.12      5.66 o 
  -1   3   5      261.67      241.41      8.58 o 
   0   3   5        7.05        9.76      2.16 o 
   1   3   5       89.53       97.60      6.31 o 
   2   3   5      318.18      306.39     10.07 o 
   3   3   5      784.60      836.53     14.36 o 
   4   3   5      132.38      143.10      8.54 o 
   5   3   5       12.73       20.05      2.85 o 
   6   3   5       25.71       25.33      2.63 o 
   7   3   5        4.55        5.91      2.40 o 
   8   3   5       10.45       19.49      3.56 o 
   9   3   5      390.24      371.15     10.81 o 
  10   3   5       49.38       53.24      5.21 o 
  11   3   5       97.23      103.19      6.42 o 
  12   3   5      281.13      292.28     10.22 o 
  13   3   5        4.89        6.88      3.44 o 
  14   3   5       75.32       80.24      6.98 o 
  15   3   5        2.10        8.11      4.76 o 
  16   3   5        1.51        2.90      4.85 o 
  17   3   5        0.09        2.98      7.04 o 
  18   3   5        0.03       15.10      7.40 o 
  19   3   5       39.94       10.56     10.05 o 
  20   3   5        3.64        7.71      8.37 o 
 -21   4   5       18.63       16.83      4.95 o 
 -20   4   5        1.14        4.88      5.26 o 
 -19   4   5       24.86       24.28      6.01 o 
 -18   4   5       20.01       17.58      5.25 o 
 -17   4   5       46.46       40.63      6.52 o 
 -16   4   5       10.43       17.58     10.22 o 
 -15   4   5        2.00        9.69      6.77 o 
 -14   4   5        0.00        1.03      4.11 o 
 -13   4   5       33.11       19.11      7.85 o 
 -12   4   5      134.41      127.58     14.29 o 
 -11   4   5       19.34        8.60      6.22 o 
 -10   4   5      142.88      123.15      9.85 o 
  -9   4   5      198.88      192.32      8.25 o 
  -8   4   5        0.20        2.86      2.48 o 
  -7   4   5       84.71       96.58      6.57 o 
  -6   4   5      160.01      164.12      7.66 o 
  -5   4   5       40.84       41.74      4.08 o 
  -4   4   5       32.96       28.57      3.52 o 
  -3   4   5      248.96      222.57      7.77 o 
  -2   4   5        0.01        4.60      3.03 o 
  -1   4   5       40.45       36.76      4.43 o 
   0   4   5      195.29      190.18      8.56 o 
   1   4   5      685.19      647.90     18.34 o 
   2   4   5       40.93       63.15      5.09 o 
   3   4   5       22.31       22.83      3.94 o 
   4   4   5       45.41       41.09      4.03 o 
   5   4   5       63.18       57.70      6.48 o 
   6   4   5      344.32      352.19     12.92 o 
   7   4   5      498.21      507.33     26.13 o 
   8   4   5       81.88       98.46      9.93 o 
   9   4   5       53.19       57.44      7.16 o 
  10   4   5       13.14       23.04      5.14 o 
  11   4   5       83.86       83.45      8.62 o 
  12   4   5       54.43       66.67      8.05 o 
  13   4   5        4.44        6.92      4.27 o 
  14   4   5        0.47       -0.93      4.45 o 
  15   4   5        4.61        4.51      4.15 o 
  16   4   5        1.34       -0.43      4.47 o 
  17   4   5        0.90       14.43      8.20 o 
  18   4   5        0.02        4.98      8.05 o 
 -19   5   5        0.37       -2.89      5.01 o 
 -18   5   5       17.59       13.18      6.22 o 
 -17   5   5        0.92        9.61      7.10 o 
 -16   5   5        3.95       -1.84      6.08 o 
 -15   5   5       13.15       11.09      8.07 o 
 -14   5   5        1.85       -4.55      4.55 o 
 -13   5   5        2.79        2.07      4.94 o 
 -12   5   5       11.16        8.96      8.15 o 
 -11   5   5       20.76       12.10      6.04 o 
 -10   5   5      312.41      272.01     17.65 o 
  -9   5   5       95.96       81.71     11.02 o 
  -8   5   5       81.36      107.23     12.39 o 
  -7   5   5       48.47       53.90      6.94 o 
  -6   5   5      197.51      183.68     10.85 o 
  -5   5   5       50.68       38.12      8.41 o 
  -4   5   5        6.80        4.44      3.48 o 
  -3   5   5       72.39       65.31      7.41 o 
  -2   5   5       10.54       18.96      5.00 o 
  -1   5   5        8.69        9.35      5.03 o 
   0   5   5      166.83      162.34      9.43 o 
   1   5   5       11.79       10.78      3.18 o 
   2   5   5       14.08       10.95      3.06 o 
   3   5   5       12.78       19.78      4.65 o 
   4   5   5       63.06       71.15      7.25 o 
   5   5   5        0.55        0.79      4.96 o 
   6   5   5        2.66        2.08      3.65 o 
   7   5   5        0.83        0.49      3.91 o 
   8   5   5       39.29       46.99      9.48 o 
   9   5   5       48.46       49.61     12.56 o 
  10   5   5        0.35       18.92      8.03 o 
  11   5   5       12.37       12.89      5.03 o 
  12   5   5       15.53       20.26      8.05 o 
  13   5   5        9.17        7.94      6.91 o 
  14   5   5        5.50        2.95      5.22 o 
  15   5   5        0.01        2.30      5.50 o 
  16   5   5        4.77        6.02      6.16 o 
 -15   6   5       10.13       14.33      7.94 o 
 -14   6   5       16.25       12.24      6.68 o 
 -13   6   5        0.07       -2.40      6.04 o 
 -12   6   5        6.15       10.02     11.76 o 
 -11   6   5        3.12       -6.62      7.12 o 
 -10   6   5        0.58       -5.30     10.14 o 
  -9   6   5       13.97       20.29      8.38 o 
  -8   6   5       11.97       33.03     16.96 o 
  -7   6   5        0.04        4.69      5.82 o 
  -6   6   5       24.02       26.82      7.51 o 
  -5   6   5       48.92       52.62      7.60 o 
  -4   6   5       71.68       78.04      9.10 o 
  -3   6   5       18.47       15.12      7.81 o 
  -2   6   5       13.96       24.26      6.62 o 
  -1   6   5        2.22        5.28      4.65 o 
   0   6   5       57.61       53.87      6.64 o 
   1   6   5        7.04        8.74      4.92 o 
   2   6   5        0.04        0.92     10.59 o 
   3   6   5       34.07       41.19      7.53 o 
   4   6   5        1.04        0.25      4.68 o 
   5   6   5        1.07        2.27      6.17 o 
   6   6   5        2.26        0.29      4.21 o 
   7   6   5        0.62        1.63      5.30 o 
   8   6   5        0.03        7.90      5.94 o 
   9   6   5       16.30       24.28      7.20 o 
  10   6   5       21.08       20.91      7.05 o 
  11   6   5       17.49       35.94      8.39 o 
  12   6   5        3.03       30.63     17.64 o 
  -8   7   5        1.29       -1.21     21.44 o 
  -7   7   5        1.91       12.86      9.07 o 
  -6   7   5        2.78        6.54      6.59 o 
  -5   7   5        3.61        9.20     15.03 o 
  -4   7   5        0.54       -0.95      5.51 o 
  -3   7   5        7.41       10.88      9.61 o 
  -2   7   5        4.15        3.81      8.68 o 
  -1   7   5        2.17        4.72      4.27 o 
   0   7   5        1.22        8.03      7.26 o 
   1   7   5        3.00       16.24     24.95 o 
   2   7   5        3.09       12.18     22.69 o 
   3   7   5        0.57        0.30     11.33 o 
   4   7   5        0.00        6.42     16.08 o 
   5   7   5        3.54       13.62      7.33 o 
 -25   0   6        0.31       -3.04      8.18 o 
 -24   0   6        1.37       11.68      7.81 o 
 -23   0   6        2.52        8.70      8.40 o 
 -22   0   6       36.86       42.62     11.44 o 
 -21   0   6        1.69        4.44      6.85 o 
 -20   0   6       14.91       17.87      9.09 o 
 -19   0   6       52.17       70.91     13.20 o 
 -18   0   6      439.13      339.93     22.08 o 
 -17   0   6       55.37       40.04     10.92 o 
 -16   0   6      913.65      715.73     28.07 o 
 -15   0   6      291.52      274.00     10.63 o 
 -14   0   6       13.46       10.87      2.28 o 
 -13   0   6        1.04        2.34      1.73 o 
 -12   0   6        0.19        2.75      1.82 o 
 -11   0   6     1836.04     2064.17     35.16 o 
 -10   0   6     1104.94     1354.13     21.70 o 
  -9   0   6      731.70      825.73     15.76 o 
  -8   0   6      356.33      439.36     10.52 o 
  -7   0   6      310.75      318.50     11.18 o 
  -6   0   6     1112.21     1172.81     24.05 o 
  -5   0   6     1225.11     1362.91     19.80 o 
  -4   0   6     1059.36     1012.59     15.64 o 
  -3   0   6      676.14      770.90     12.63 o 
  -2   0   6     4656.30     4735.88     64.82 o 
  -1   0   6     2147.43     2161.87     34.39 o 
   0   0   6      605.13      649.46     15.10 o 
   1   0   6        1.56        4.91      4.04 o 
   2   0   6     2797.05     2683.52     34.60 o 
   3   0   6      144.42      143.40      6.00 o 
   4   0   6      110.82       86.88      7.08 o 
   5   0   6        1.13        3.62      5.82 o 
   6   0   6      233.22      260.02     10.73 o 
   7   0   6      293.40      341.87     10.73 o 
   8   0   6       37.83       40.11      6.76 o 
   9   0   6      242.56      212.77      8.56 o 
  10   0   6      134.24      142.83      8.03 o 
  11   0   6     1880.16     1953.92     48.38 o 
  12   0   6       58.62       64.65     19.33 o 
  13   0   6       37.31       53.92     16.30 o 
  14   0   6        0.85        4.03      4.97 o 
  15   0   6        1.66        7.66     12.86 o 
  16   0   6       16.07       13.74      6.41 o 
  17   0   6        1.55       -0.33      5.41 o 
  18   0   6       17.95       16.58      8.23 o 
  19   0   6        2.04        4.60      8.57 o 
  20   0   6        7.90       11.09      7.94 o 
  21   0   6       10.14        7.19     15.47 o 
  22   0   6       11.80        5.59     11.19 o 
 -25   1   6        7.00       13.38      6.70 o 
 -24   1   6        0.08        3.33      5.61 o 
 -23   1   6        0.01        7.64      5.36 o 
 -22   1   6        0.02       -0.82      4.83 o 
 -21   1   6        2.07        8.72      5.29 o 
 -20   1   6        9.06        9.11      5.08 o 
 -19   1   6       14.45       23.93      6.48 o 
 -18   1   6       97.68       81.79      9.11 o 
 -17   1   6      767.65      663.80     20.90 o 
 -16   1   6       73.88       73.11      5.72 o 
 -15   1   6       45.24       38.34      4.25 o 
 -14   1   6       77.41       84.58      4.17 o 
 -13   1   6      140.66      157.30      6.02 o 
 -12   1   6        0.32        3.61      2.20 o 
 -11   1   6       23.32       22.51      2.18 o 
 -10   1   6       80.99       70.43      3.28 o 
  -9   1   6      268.19      295.61      6.41 o 
  -8   1   6     1196.21     1271.74     14.79 o 
  -7   1   6      152.66      158.62      5.74 o 
  -6   1   6       41.00       37.64      3.01 o 
  -5   1   6      530.58      462.83      9.29 o 
  -4   1   6      453.40      433.36      7.95 o 
  -3   1   6      216.42      293.00      6.79 o 
  -2   1   6      198.23      187.01      5.76 o 
  -1   1   6       71.03       89.90      3.62 o 
   0   1   6      469.69      401.61      7.18 o 
   1   1   6     2495.73     2435.97     23.10 o 
   2   1   6     1184.05     1124.19     16.22 o 
   3   1   6     2270.03     2279.72     30.44 o 
   4   1   6     1424.32     1482.41     16.92 o 
   5   1   6        5.47        4.28      2.08 o 
   6   1   6      846.68      783.99     11.46 o 
   7   1   6      667.31      724.54     11.28 o 
   8   1   6        0.41        3.08      1.81 o 
   9   1   6        0.22        2.75      1.71 o 
  10   1   6        2.01        1.34      2.61 o 
  11   1   6       78.32       85.53      8.67 o 
  12   1   6      143.40      141.20      6.94 o 
  13   1   6       78.74       88.21      8.41 o 
  14   1   6        1.60        9.53      3.64 o 
  15   1   6        1.46        1.89      3.94 o 
  16   1   6        0.01        3.21      4.19 o 
  17   1   6        1.74        7.23      4.58 o 
  18   1   6        0.32       -3.53      4.82 o 
  19   1   6        1.61        7.56      5.70 o 
  20   1   6        4.28        6.24      6.13 o 
  21   1   6        2.24        0.37      6.03 o 
 -25   2   6        0.62       -5.72      5.72 o 
 -24   2   6        9.43       19.59      6.41 o 
 -23   2   6        0.26       -0.16      6.08 o 
 -22   2   6       23.01       18.81      6.18 o 
 -21   2   6        8.09       10.18      5.71 o 
 -20   2   6       88.91       92.36      8.80 o 
 -19   2   6       41.80       48.58      5.80 o 
 -18   2   6        4.44        5.29      3.37 o 
 -17   2   6       85.32      100.70      7.46 o 
 -16   2   6      177.96      155.16      8.06 o 
 -15   2   6       57.71       61.89      5.67 o 
 -14   2   6       32.18       34.09      4.21 o 
 -13   2   6      245.12      241.46      8.45 o 
 -12   2   6      172.48      170.87      5.67 o 
 -11   2   6      159.74      160.80      5.35 o 
 -10   2   6       37.20       39.38      3.77 o 
  -9   2   6       95.00       92.78      4.11 o 
  -8   2   6       27.76       28.81      2.88 o 
  -7   2   6      418.30      498.96     10.58 o 
  -6   2   6      274.40      259.33      6.62 o 
  -5   2   6     2198.14     2194.62     29.26 o 
  -4   2   6     1407.54     1471.72     21.13 o 
  -3   2   6       86.22       79.77      5.06 o 
  -2   2   6      123.76      107.40      5.25 o 
  -1   2   6      653.62      634.88     12.20 o 
   0   2   6     2636.54     2492.58     29.78 o 
   1   2   6      574.28      613.72     11.70 o 
   2   2   6      790.28      782.57     17.21 o 
   3   2   6     2124.51     2363.87     25.51 o 
   4   2   6     1579.25     1583.92     18.66 o 
   5   2   6      386.22      451.14      8.64 o 
   6   2   6     1308.18     1349.51     17.21 o 
   7   2   6       63.79       53.01      5.48 o 
   8   2   6       51.79       49.96      4.52 o 
   9   2   6       30.56       17.88      4.52 o 
  10   2   6       12.96       21.66      3.44 o 
  11   2   6        7.90       11.64      4.97 o 
  12   2   6        2.75        5.46      2.89 o 
  13   2   6        2.14        3.65      3.11 o 
  14   2   6        1.37        0.90      3.02 o 
  15   2   6        0.33        5.75      4.44 o 
  16   2   6        0.22        0.29      4.65 o 
  17   2   6       35.41       22.68      8.23 o 
  18   2   6        4.06        0.43      6.93 o 
  19   2   6        3.18        5.56      6.16 o 
  20   2   6        0.53       15.01      6.95 o 
  21   2   6        3.28        7.60      7.02 o 
 -23   3   6        1.26        5.21      8.41 o 
 -22   3   6        0.20        0.21      4.29 o 
 -21   3   6        9.50       14.82      4.17 o 
 -20   3   6       13.40       17.41      4.49 o 
 -19   3   6       44.26       37.37      5.48 o 
 -18   3   6       16.14       21.98      5.75 o 
 -17   3   6       60.85       68.06     11.69 o 
 -16   3   6       89.80       78.59      6.78 o 
 -15   3   6      113.55      127.31      8.68 o 
 -14   3   6       95.56      101.69      9.09 o 
 -13   3   6      446.85      428.02     14.42 o 
 -12   3   6       24.05       26.69      4.22 o 
 -11   3   6       17.12       31.26      3.22 o 
 -10   3   6        8.07        8.49      2.02 o 
  -9   3   6      158.04      164.44      5.84 o 
  -8   3   6        0.04       -1.67      1.77 o 
  -7   3   6        1.10        2.42      2.83 o 
  -6   3   6      165.41      164.22      9.55 o 
  -5   3   6        9.56        7.21      2.05 o 
  -4   3   6       36.65       39.67      3.58 o 
  -3   3   6       75.96       70.48      4.37 o 
  -2   3   6        0.97       -0.47      2.18 o 
  -1   3   6      120.91      135.69      6.47 o 
   0   3   6        0.92        2.37      1.83 o 
   1   3   6       63.88       79.75      4.84 o 
   2   3   6     1390.83     1471.19     26.25 o 
   3   3   6       70.32       76.15      5.20 o 
   4   3   6        3.17        5.30      2.68 o 
   5   3   6       49.82       60.38      4.50 o 
   6   3   6      231.37      235.94      9.10 o 
   7   3   6      292.98      312.61     11.49 o 
   8   3   6       10.36       14.04      3.76 o 
   9   3   6      202.76      212.34      9.87 o 
  10   3   6       18.29       25.43      4.68 o 
  11   3   6       13.16       13.34      4.15 o 
  12   3   6       73.47       75.71      8.72 o 
  13   3   6       27.26       35.02      6.48 o 
  14   3   6        4.55        3.18      4.81 o 
  15   3   6        0.22        0.26      4.26 o 
  16   3   6        7.58       -3.70      4.68 o 
  17   3   6        2.26       -6.40      6.40 o 
  18   3   6        0.55       18.07     11.63 o 
  19   3   6        2.76       10.88     16.32 o 
 -21   4   6        0.01       15.24      8.81 o 
 -20   4   6        1.57        3.50      5.05 o 
 -19   4   6       15.10        9.42      4.76 o 
 -18   4   6        0.74        4.13      3.55 o 
 -17   4   6       15.75        6.73      5.14 o 
 -16   4   6        0.06        4.98      4.37 o 
 -15   4   6       11.63        4.41      4.40 o 
 -14   4   6       13.56       21.25      6.43 o 
 -13   4   6        6.36       -0.55      5.61 o 
 -12   4   6      189.98      202.49     15.54 o 
 -11   4   6      153.47      170.09     11.02 o 
 -10   4   6       28.21       36.83      7.23 o 
  -9   4   6      163.24      141.48      8.88 o 
  -8   4   6       84.24       83.57      6.68 o 
  -7   4   6        0.08        3.27      2.60 o 
  -6   4   6       15.29       18.26      3.56 o 
  -5   4   6        5.60        5.69      3.03 o 
  -4   4   6      279.05      254.33      9.52 o 
  -3   4   6       73.43       90.52      6.73 o 
  -2   4   6      119.69      108.45      7.37 o 
  -1   4   6      226.86      226.08      9.23 o 
   0   4   6      103.28      109.70      6.24 o 
   1   4   6        3.96        2.08      2.16 o 
   2   4   6      190.85      195.96     11.44 o 
   3   4   6       57.76       47.67      4.97 o 
   4   4   6       51.79       54.50      4.87 o 
   5   4   6        7.35        9.65      3.67 o 
   6   4   6        1.44       -0.06      3.35 o 
   7   4   6       22.52       30.76      5.35 o 
   8   4   6       64.11       61.18      8.76 o 
   9   4   6        0.13        0.91      3.59 o 
  10   4   6       44.60       58.62      7.35 o 
  11   4   6      145.73      149.31     10.91 o 
  12   4   6        1.55        5.15      4.19 o 
  13   4   6        1.73        1.30      3.93 o 
  14   4   6      139.49      121.17     10.85 o 
  15   4   6       10.76       20.58      6.71 o 
  16   4   6        0.51       14.12     11.68 o 
  17   4   6        1.97       11.59      6.91 o 
  18   4   6        0.21        9.78     11.38 o 
 -19   5   6        2.09       10.07      7.28 o 
 -18   5   6        1.52       -0.74      5.42 o 
 -17   5   6        1.20        2.92      6.92 o 
 -16   5   6        0.74        2.02      5.29 o 
 -15   5   6        4.97       -1.78      6.74 o 
 -14   5   6        4.59        9.64      6.57 o 
 -13   5   6       19.12       24.56      7.78 o 
 -12   5   6       39.07       15.49      7.99 o 
 -11   5   6       51.17       37.86      8.77 o 
 -10   5   6       31.67       24.77      6.95 o 
  -9   5   6      134.95      142.63     14.48 o 
  -8   5   6      116.51      109.81     12.85 o 
  -7   5   6        1.63       12.89      4.57 o 
  -6   5   6      105.08      126.92     10.06 o 
  -5   5   6        1.09        0.19      3.29 o 
  -4   5   6        0.52       -4.71      6.18 o 
  -3   5   6      161.20      161.52      9.85 o 
  -2   5   6      466.94      422.83     30.55 o 
  -1   5   6        0.38        3.63      3.57 o 
   0   5   6       32.04       52.71      8.47 o 
   1   5   6      147.35      129.94      7.86 o 
   2   5   6        2.18        0.48      3.56 o 
   3   5   6        0.62        2.56      4.35 o 
   4   5   6        0.06        2.96      3.44 o 
   5   5   6       17.27       23.30      5.04 o 
   6   5   6       16.97       14.86      4.68 o 
   7   5   6        0.19        8.38      6.62 o 
   8   5   6        8.28        6.52      4.45 o 
   9   5   6        0.01        0.29      3.92 o 
  10   5   6        1.36        3.03      4.29 o 
  11   5   6        0.77        9.26      5.39 o 
  12   5   6        6.47       -0.06      4.28 o 
  13   5   6        0.41       10.66      5.23 o 
  14   5   6        2.95        5.65      5.32 o 
  15   5   6        1.47        8.09      5.50 o 
 -15   6   6        0.00       -2.48      6.67 o 
 -14   6   6        2.60       -8.09     10.81 o 
 -13   6   6        3.68        3.51     12.16 o 
 -12   6   6        1.03      -13.64     14.44 o 
 -11   6   6        1.20        7.34      5.29 o 
 -10   6   6       11.35       10.24      6.67 o 
  -9   6   6        2.34       12.42      5.63 o 
  -8   6   6        0.00        5.68      5.22 o 
  -7   6   6        7.23       12.59     10.78 o 
  -6   6   6       16.86       23.06      5.45 o 
  -5   6   6      104.46       93.87     10.93 o 
  -4   6   6       51.67       48.84      8.37 o 
  -3   6   6        0.37       -5.47      5.49 o 
  -2   6   6      177.56      165.14     11.43 o 
  -1   6   6      156.63      141.67     16.14 o 
   0   6   6        5.06        5.38      7.97 o 
   1   6   6        0.65        6.88      6.88 o 
   2   6   6       44.73       40.54      7.58 o 
   3   6   6        9.46        5.58      4.58 o 
   4   6   6       15.18       16.56      5.67 o 
   5   6   6        3.54       -1.34      8.27 o 
   6   6   6        9.62        7.02      5.63 o 
   7   6   6        2.63        0.55      4.53 o 
   8   6   6        0.19       -2.78     14.94 o 
   9   6   6        1.11       -2.28      8.45 o 
  10   6   6        0.35       15.00      6.74 o 
  11   6   6        0.82       -4.01      7.11 o 
  -7   7   6        0.21       -4.95      9.07 o 
  -6   7   6        6.64       14.32      8.43 o 
  -5   7   6       12.70       11.06     12.47 o 
  -4   7   6        3.86       22.77      6.40 o 
  -3   7   6       11.94       15.76      5.05 o 
  -2   7   6        3.94        1.28      8.69 o 
  -1   7   6        0.00        9.12     10.59 o 
   0   7   6        1.48       16.78     17.72 o 
   1   7   6        2.47        9.81      7.34 o 
   2   7   6        0.14      -14.78     25.28 o 
   3   7   6        0.64       -3.42     11.59 o 
 -25   1   7        0.76        5.07      6.91 o 
 -24   1   7        0.02       -0.60      5.74 o 
 -23   1   7        5.40       13.63      5.95 o 
 -22   1   7        0.53        4.61      5.17 o 
 -21   1   7        0.58       -0.15      4.77 o 
 -20   1   7        7.11       16.94      5.87 o 
 -19   1   7       94.13       99.78     10.02 o 
 -18   1   7      354.95      283.73     10.69 o 
 -17   1   7       83.22       81.20      6.37 o 
 -16   1   7        2.44        8.09      3.43 o 
 -15   1   7      367.59      341.34      9.94 o 
 -14   1   7        2.20        3.15      1.73 o 
 -13   1   7       28.07       41.64      3.29 o 
 -12   1   7        0.69        3.25      1.36 o 
 -11   1   7       17.11       15.95      2.22 o 
 -10   1   7       12.11       16.21      2.15 o 
  -9   1   7        1.23        3.26      1.96 o 
  -8   1   7      194.71      182.08      5.45 o 
  -7   1   7     1012.39      953.54     13.13 o 
  -6   1   7       30.64       46.46      4.85 o 
  -5   1   7       43.59       21.39      3.82 o 
  -4   1   7     1115.13     1051.51     19.77 o 
  -3   1   7      869.21      985.42     14.17 o 
  -2   1   7       14.36        8.78      2.20 o 
  -1   1   7      234.75      286.04      6.94 o 
   0   1   7      475.79      443.16      8.54 o 
   1   1   7     1671.96     1564.53     16.85 o 
   2   1   7      787.65      896.26     12.14 o 
   4   1   7     2170.83     2200.42     22.99 o 
   5   1   7     6914.48     6608.67     54.87 o 
   6   1   7       81.57      103.44      4.46 o 
   7   1   7      850.47      791.04     13.26 o 
   8   1   7       41.67       67.01      6.67 o 
   9   1   7        0.93       -0.40      1.96 o 
  10   1   7       24.69       38.22      5.36 o 
  11   1   7        7.86       13.78      2.95 o 
  12   1   7        3.01        5.73      2.33 o 
  13   1   7       56.95       32.30      8.72 o 
  14   1   7       43.61       46.61      7.12 o 
  15   1   7       39.33       29.53      9.66 o 
  16   1   7        0.33        5.68      4.38 o 
  17   1   7        0.03        1.14      4.23 o 
  18   1   7        0.66       -4.21      5.22 o 
  19   1   7       10.43        5.53      6.05 o 
  20   1   7       11.28        8.23      7.53 o 
  21   1   7        4.30       13.54      7.70 o 
 -25   2   7        0.07       10.02      6.25 o 
 -24   2   7        3.65        5.35      5.78 o 
 -23   2   7        0.15        1.75      5.50 o 
 -22   2   7        8.87       11.05      5.52 o 
 -21   2   7        5.82        8.48      5.14 o 
 -20   2   7        2.43       20.86      5.76 o 
 -19   2   7       56.39       66.27      6.53 o 
 -18   2   7        0.66        5.51      3.67 o 
 -17   2   7      105.92       87.97      7.18 o 
 -16   2   7        1.01        3.03      3.02 o 
 -15   2   7        0.30        4.35      3.07 o 
 -14   2   7      138.63      133.66      7.42 o 
 -13   2   7       94.05       99.96      4.89 o 
 -12   2   7       19.72       25.51      2.83 o 
 -11   2   7       50.06       53.87      4.33 o 
 -10   2   7      224.17      168.83     11.84 o 
  -9   2   7        7.29       10.96      2.00 o 
  -8   2   7        3.54        7.14      2.13 o 
  -7   2   7     2367.52     2509.41     26.80 o 
  -6   2   7      288.78      282.07      7.14 o 
  -5   2   7      160.96      146.91      5.11 o 
  -4   2   7       57.62       55.22      6.57 o 
  -3   2   7     1037.78     1146.39     17.73 o 
  -2   2   7        0.60        1.08      2.14 o 
  -1   2   7       19.57       26.04      3.29 o 
   0   2   7     1813.13     1776.58     24.34 o 
   1   2   7       61.40       55.56      4.23 o 
   2   2   7     1229.42     1166.38     19.44 o 
   3   2   7      529.10      458.80     11.11 o 
   4   2   7       79.47       84.56      4.43 o 
   5   2   7     1761.99     1626.71     19.64 o 
   6   2   7      248.20      252.10      8.45 o 
   7   2   7       74.80       64.10      3.59 o 
   8   2   7        3.91        7.67      2.61 o 
   9   2   7        2.62        8.14      2.74 o 
  10   2   7        1.66        6.75      2.48 o 
  11   2   7        4.71       10.19      3.18 o 
  12   2   7        7.84       13.15      3.22 o 
  13   2   7       15.27       15.42      4.12 o 
  14   2   7        3.82        7.76      3.26 o 
  15   2   7        1.62        7.15      4.91 o 
  16   2   7        0.62       -5.33      5.33 o 
  17   2   7        2.46       -5.06      5.67 o 
  18   2   7        0.06       -0.42      6.23 o 
  19   2   7        0.96        6.05      7.86 o 
  20   2   7        2.21        9.11      6.72 o 
 -23   3   7        0.00        2.14      5.55 o 
 -22   3   7        0.10        1.76      5.72 o 
 -21   3   7        4.82        1.05      3.87 o 
 -20   3   7        2.04       11.89      4.82 o 
 -19   3   7       60.08       63.08      6.56 o 
 -18   3   7        0.00        5.17      3.52 o 
 -17   3   7        5.87        4.34      3.43 o 
 -16   3   7       62.76       74.59      6.97 o 
 -15   3   7        0.51        2.10      3.15 o 
 -14   3   7        7.43       10.13      3.24 o 
 -13   3   7      122.90      126.42      7.39 o 
 -12   3   7      199.41      162.10      8.61 o 
 -11   3   7       60.63       63.00      4.66 o 
 -10   3   7       72.47       71.62      4.84 o 
  -9   3   7        4.45        6.34      1.79 o 
  -8   3   7      254.47      238.66      8.72 o 
  -7   3   7       14.80       22.61      3.33 o 
  -6   3   7      941.62      954.10     18.03 o 
  -5   3   7      346.84      344.86     10.24 o 
  -4   3   7      293.57      284.89      9.70 o 
  -3   3   7        3.33        5.27      2.15 o 
  -2   3   7      411.16      369.13     11.13 o 
  -1   3   7       64.40       76.86      5.10 o 
   0   3   7        5.44       16.37      2.73 o 
   1   3   7       88.16       97.10      7.28 o 
   2   3   7      116.47      128.25      7.79 o 
   3   3   7       52.09       64.43      4.72 o 
   4   3   7        0.25        3.39      2.05 o 
   5   3   7        5.02        0.49      3.58 o 
   6   3   7       44.52       44.96      5.69 o 
   7   3   7       84.28       78.12      7.85 o 
   8   3   7      159.23      165.08     10.33 o 
   9   3   7       69.55       91.13      8.58 o 
  10   3   7       14.31       14.87      4.54 o 
  11   3   7      220.77      210.10     11.95 o 
  12   3   7        8.03       13.77      5.59 o 
  13   3   7       24.92       34.21      6.33 o 
  14   3   7        9.97       23.41      6.55 o 
  15   3   7        2.49       12.74      5.81 o 
  16   3   7       41.93       43.65     12.00 o 
  17   3   7       19.07       22.68     10.77 o 
  18   3   7        0.01       -3.69      8.85 o 
  19   3   7        5.42       -1.86      9.55 o 
 -21   4   7        1.06        1.79      4.14 o 
 -20   4   7        0.05        3.69      8.27 o 
 -19   4   7        1.37        3.78      5.51 o 
 -18   4   7        9.78        1.58      4.53 o 
 -17   4   7       11.42        6.66      4.35 o 
 -16   4   7        6.74       19.93      5.30 o 
 -15   4   7       16.64       20.59      4.67 o 
 -14   4   7        4.40        5.59      4.18 o 
 -13   4   7        2.89       -1.75      4.13 o 
 -12   4   7      549.41      517.09     18.41 o 
 -11   4   7      355.39      362.16     15.51 o 
 -10   4   7      114.98      119.60      7.99 o 
  -9   4   7        5.01        9.80      3.46 o 
  -8   4   7      253.48      250.36     13.08 o 
  -7   4   7       38.61       42.95      5.19 o 
  -6   4   7       25.50       23.69      4.16 o 
  -5   4   7       59.39       61.98      5.86 o 
  -4   4   7       55.33       61.84      6.54 o 
  -3   4   7       42.29       44.34      4.44 o 
  -2   4   7       11.34       15.46      4.24 o 
  -1   4   7       83.81       87.04      6.99 o 
   0   4   7      995.36      856.85     16.60 o 
   1   4   7        1.24       10.03      3.78 o 
   2   4   7        1.51        9.47      2.51 o 
   3   4   7      412.63      378.06     13.37 o 
   4   4   7       83.92      100.81      7.28 o 
   5   4   7      119.57      127.05      9.43 o 
   6   4   7        5.04        6.70      4.04 o 
   7   4   7        0.62        3.41      3.80 o 
   8   4   7        4.74        6.01      3.99 o 
   9   4   7       22.75       18.77      5.08 o 
  10   4   7      213.51      228.76     13.20 o 
  11   4   7       31.66       33.42      6.44 o 
  12   4   7        3.15        9.25      5.87 o 
  13   4   7       12.82       -0.27      9.20 o 
  14   4   7        2.14       10.00      5.91 o 
  15   4   7        4.09        5.69      6.18 o 
  16   4   7        0.00        8.78      6.73 o 
  17   4   7        0.01        5.93     10.93 o 
 -19   5   7        0.00       -3.91      9.26 o 
 -18   5   7       12.50        4.89      6.15 o 
 -17   5   7        0.48        9.61      5.38 o 
 -16   5   7       47.68       39.94      9.01 o 
 -15   5   7       10.48        6.59      6.82 o 
 -14   5   7        1.80        2.43      4.90 o 
 -13   5   7       24.66       37.49      8.27 o 
 -12   5   7        7.26        8.98      6.06 o 
 -11   5   7       32.45       49.98      9.31 o 
 -10   5   7        2.51        1.13      9.78 o 
  -9   5   7       37.41       38.97      8.79 o 
  -8   5   7       26.11       40.18      5.95 o 
  -7   5   7        3.51       11.68      3.84 o 
  -6   5   7        1.56       -5.79      5.79 o 
  -5   5   7       86.75       91.43      8.09 o 
  -4   5   7      136.54      143.91      9.43 o 
  -3   5   7        6.73       10.59      4.27 o 
  -2   5   7        0.07        1.22      4.76 o 
  -1   5   7      269.87      247.37     16.16 o 
   0   5   7      444.47      419.69     12.84 o 
   1   5   7       11.87       18.44      4.76 o 
   2   5   7        6.11       13.21      5.08 o 
   3   5   7       93.61       94.15      9.61 o 
   4   5   7       94.58       97.33     12.35 o 
   5   5   7      106.02      115.00     11.23 o 
   6   5   7       22.41       23.16      5.76 o 
   7   5   7        0.00       -0.80      5.66 o 
   8   5   7       19.74       25.94      7.54 o 
   9   5   7        9.11       18.01      4.96 o 
  10   5   7        2.40        8.01      5.39 o 
  11   5   7        1.31       -4.42      7.96 o 
  12   5   7       14.18       14.59      5.82 o 
  13   5   7        2.85       10.71      7.67 o 
  14   5   7        0.04        0.47      6.11 o 
 -15   6   7        0.49       -5.84      5.84 o 
 -14   6   7        1.78       -5.43      5.43 o 
 -13   6   7        0.00       -5.36     12.76 o 
 -12   6   7        1.28        4.18     14.32 o 
 -11   6   7        0.00       -4.78      4.78 o 
 -10   6   7       19.04       15.16     12.23 o 
  -9   6   7        9.93       10.05      7.81 o 
  -8   6   7        0.18       -1.14      8.48 o 
  -7   6   7        6.18       16.52      5.88 o 
  -6   6   7        0.03       -2.54      5.66 o 
  -5   6   7        1.83        9.75      4.97 o 
  -4   6   7        5.15        1.38      7.20 o 
  -3   6   7        1.05       -0.15      4.23 o 
  -2   6   7       25.50       39.44      6.21 o 
  -1   6   7       17.16       23.54      5.86 o 
   0   6   7        6.90       -0.76     10.18 o 
   1   6   7        5.26        5.28      6.98 o 
   2   6   7        1.73       10.22      5.51 o 
   3   6   7        0.92       -0.25      4.42 o 
   4   6   7        5.20        5.80      5.91 o 
   5   6   7        1.28       -4.39      4.39 o 
   6   6   7        1.54        6.20     13.03 o 
   7   6   7        9.88       15.78      9.54 o 
   8   6   7        4.52        0.83      9.58 o 
   9   6   7        3.74        1.66      6.43 o 
  10   6   7        0.15       -3.20      6.34 o 
  -6   7   7        5.21        1.94      6.42 o 
  -5   7   7        1.41       -8.21     13.96 o 
  -4   7   7        8.32       15.45      8.74 o 
  -3   7   7        0.21       -3.40      4.92 o 
  -2   7   7        0.38        7.78     17.16 o 
  -1   7   7        8.49        5.00      8.62 o 
   0   7   7       11.47        6.27     17.95 o 
   1   7   7        6.77        1.53      8.80 o 
   2   7   7        0.29       -7.55     14.89 o 
 -25   0   8        1.88        9.32      9.09 o 
 -24   0   8        0.65       -0.40      7.11 o 
 -23   0   8       25.01        9.72      9.09 o 
 -22   0   8        5.64        3.60     10.94 o 
 -21   0   8        0.58       -6.79      6.79 o 
 -20   0   8      101.98       79.76     13.51 o 
 -19   0   8      111.37      114.72     15.61 o 
 -18   0   8       39.47       42.48     16.87 o 
 -17   0   8       50.13       65.00     12.59 o 
 -16   0   8     1227.78     1149.57     25.88 o 
 -15   0   8      174.28      192.55      9.68 o 
 -14   0   8      344.36      388.88     11.99 o 
 -13   0   8      188.13      166.71      7.85 o 
 -12   0   8       25.55       32.05      4.22 o 
 -11   0   8       62.65       74.62      5.43 o 
 -10   0   8      232.44      248.42      8.97 o 
  -9   0   8     5312.63     6200.03     69.03 o 
  -8   0   8       70.57       59.82      5.65 o 
  -7   0   8        5.49        4.70      2.85 o 
  -6   0   8     1642.94     1713.77     24.86 o 
  -5   0   8      154.26      145.71      5.86 o 
  -4   0   8      345.93      355.66      8.87 o 
  -3   0   8     1507.78     1492.89     30.76 o 
  -2   0   8      358.00      311.92     10.87 o 
  -1   0   8     1293.50     1225.65     24.91 o 
   0   0   8      149.99      134.54      7.43 o 
   1   0   8       39.05       51.11      5.33 o 
   2   0   8        1.11        1.42      2.47 o 
   3   0   8       29.67       33.65      5.20 o 
   4   0   8      940.19     1062.71     20.55 o 
   5   0   8     2139.29     2006.08     31.41 o 
   6   0   8      885.36      873.43     26.19 o 
   7   0   8       19.88       16.64      4.16 o 
   8   0   8       71.98       71.92      6.26 o 
   9   0   8       11.50       12.29      3.48 o 
  10   0   8       87.00       95.53     10.95 o 
  11   0   8       21.31       16.57      6.66 o 
  12   0   8       14.11       22.09      6.70 o 
  13   0   8       92.69       73.84     11.70 o 
  14   0   8      137.69      135.95     15.21 o 
  15   0   8        3.39        7.68      7.61 o 
  16   0   8       65.56       31.22     27.89 o 
  17   0   8       10.76       -2.78      7.05 o 
  18   0   8        0.62       -3.64      9.21 o 
  19   0   8        0.09        4.63     19.66 o 
  20   0   8        4.15        0.14      9.33 o 
 -25   1   8        0.50       13.74      6.55 o 
 -24   1   8        0.85        9.07      6.47 o 
 -23   1   8        1.98        5.96      5.75 o 
 -22   1   8        0.04       12.07      5.12 o 
 -21   1   8       39.93       38.14      7.65 o 
 -20   1   8        2.69       11.35      5.76 o 
 -19   1   8       77.18       58.49      8.69 o 
 -18   1   8      193.91      153.52      8.81 o 
 -17   1   8       76.23      107.25      7.94 o 
 -16   1   8       13.55       27.70      4.65 o 
 -15   1   8       70.06       75.17      4.55 o 
 -14   1   8      134.72      148.04      5.72 o 
 -13   1   8       62.05       60.98      4.03 o 
 -12   1   8       51.77       67.25      4.22 o 
 -11   1   8       33.63       39.83      3.42 o 
 -10   1   8        6.34        6.33      1.84 o 
  -9   1   8      319.76      343.69      7.84 o 
  -8   1   8      247.77      259.16      6.90 o 
  -7   1   8     4504.28     4842.69     42.80 o 
  -6   1   8      186.82      179.80      5.73 o 
  -5   1   8       32.91       51.34      3.85 o 
  -4   1   8      706.23      706.74     12.06 o 
  -3   1   8       31.48       23.88      2.82 o 
  -2   1   8      488.00      478.15      9.23 o 
  -1   1   8     1937.14     2033.00     23.06 o 
   0   1   8      802.00      836.22     12.97 o 
   1   1   8      215.34      174.68      5.51 o 
   2   1   8      574.17      495.51      8.67 o 
   3   1   8      871.40      753.86     27.14 o 
   4   1   8     4992.75     4977.08     50.15 o 
   5   1   8     2979.52     3103.24     30.74 o 
   6   1   8      536.00      427.77      8.88 o 
   7   1   8      241.74      234.02      6.44 o 
   8   1   8       38.02       28.75      2.85 o 
   9   1   8       14.72        9.91      3.57 o 
  10   1   8      471.12      497.94     17.21 o 
  11   1   8        2.75        4.44      2.71 o 
  12   1   8      122.51      140.51      9.94 o 
  13   1   8        4.42        7.69      4.45 o 
  14   1   8        2.34        9.16      4.62 o 
  15   1   8       10.52        4.19      4.45 o 
  16   1   8        0.02        0.67      5.03 o 
  17   1   8        0.75       -2.11      7.28 o 
  18   1   8        0.19       -0.78      6.15 o 
  19   1   8        0.52        6.17      6.09 o 
  20   1   8        0.45       -1.01      6.58 o 
 -25   2   8        3.07       14.56     12.54 o 
 -24   2   8       11.57       14.45      6.90 o 
 -23   2   8        2.07       -1.73      7.67 o 
 -22   2   8        0.75       -0.20      8.20 o 
 -21   2   8        0.43        6.83      5.23 o 
 -20   2   8       15.67       24.01      4.85 o 
 -19   2   8       10.51        5.93      3.71 o 
 -18   2   8      200.26      160.86      8.73 o 
 -17   2   8      252.34      257.52     10.36 o 
 -16   2   8      126.88      127.21      8.15 o 
 -15   2   8       60.68       67.84      6.18 o 
 -14   2   8       43.82       53.25      5.50 o 
 -13   2   8        4.12        3.26      2.03 o 
 -12   2   8        0.71       -1.66      1.66 o 
 -11   2   8        0.71        0.50      1.72 o 
 -10   2   8        7.74       14.47      2.69 o 
  -9   2   8       41.60       59.46      4.04 o 
  -8   2   8      176.92      222.59      6.13 o 
  -7   2   8        1.47        3.37      2.15 o 
  -6   2   8      652.17      720.07     12.22 o 
  -5   2   8      221.52      206.18      6.16 o 
  -4   2   8      723.54      864.29     16.29 o 
  -3   2   8      217.82      203.24     12.91 o 
  -2   2   8       27.14       33.25      5.52 o 
  -1   2   8        0.21        6.80      2.43 o 
   0   2   8       90.52       68.56      4.96 o 
   1   2   8      706.68      722.91     12.43 o 
   2   2   8     1750.70     1801.71     21.27 o 
   3   2   8      784.48      701.95     19.51 o 
   4   2   8      277.39      236.95      6.57 o 
   5   2   8      327.03      328.59      7.73 o 
   6   2   8       90.10       98.16      5.19 o 
   7   2   8      269.19      242.87      8.63 o 
   8   2   8       11.85       11.73      2.91 o 
   9   2   8      127.03      151.61      7.82 o 
  10   2   8       13.97       19.12      4.61 o 
  11   2   8       27.76       22.77      7.43 o 
  12   2   8       64.10       81.26      7.92 o 
  13   2   8        5.84        8.16      4.79 o 
  14   2   8       22.58       19.44      8.55 o 
  15   2   8        2.39       13.55      6.40 o 
  16   2   8        0.00       12.70      6.93 o 
  17   2   8        1.98       10.27      7.20 o 
  18   2   8        0.79        3.40      8.54 o 
  19   2   8        2.45       10.19      8.13 o 
 -23   3   8        5.69       -0.79     12.49 o 
 -22   3   8        0.01       -5.19      6.44 o 
 -21   3   8        1.23        3.19      3.95 o 
 -20   3   8        4.13        9.85      4.51 o 
 -19   3   8        1.57        3.26      3.57 o 
 -18   3   8       59.63       58.05      7.69 o 
 -17   3   8       39.11       37.72      6.65 o 
 -16   3   8        0.06        5.56      3.39 o 
 -15   3   8       69.03       61.96      7.69 o 
 -14   3   8       13.32       10.60      4.60 o 
 -13   3   8       79.13       83.41      9.08 o 
 -12   3   8        6.92       12.27      3.22 o 
 -11   3   8        0.18        0.90      4.06 o 
 -10   3   8        0.52        3.65      2.51 o 
  -9   3   8       80.14      106.32      7.01 o 
  -8   3   8      111.20      129.07      6.74 o 
  -7   3   8       50.97       54.27      5.16 o 
  -6   3   8      160.95      183.69     10.15 o 
  -5   3   8       67.10       82.34      6.23 o 
  -4   3   8       16.75       22.94      5.26 o 
  -3   3   8       20.02       22.41      5.40 o 
  -2   3   8       42.33       42.62      4.47 o 
  -1   3   8       12.99       10.11      4.61 o 
   0   3   8       65.05       76.81      5.77 o 
   1   3   8      232.79      194.10     10.72 o 
   2   3   8      211.54      139.42     23.55 o 
   3   3   8       88.16       81.56      5.77 o 
   4   3   8       76.95       78.30      7.97 o 
   5   3   8      264.46      278.23     12.14 o 
   6   3   8       44.71       33.21      6.37 o 
   7   3   8       98.83       93.24      9.04 o 
   8   3   8       47.93       54.94      7.10 o 
   9   3   8      169.15      189.61     10.61 o 
  10   3   8       96.17      110.31     11.37 o 
  11   3   8       27.98       28.92      7.01 o 
  12   3   8       25.12       19.22      6.31 o 
  13   3   8        4.60        6.44      5.31 o 
  14   3   8        4.42        7.51      5.44 o 
  15   3   8       39.97       37.23     10.09 o 
  16   3   8        5.29        8.14      8.92 o 
  17   3   8        0.32       -5.36     12.82 o 
  18   3   8        2.06       16.74     12.33 o 
 -21   4   8        1.94        4.17      5.40 o 
 -20   4   8        5.75        2.11      4.46 o 
 -19   4   8        8.98       11.28      4.81 o 
 -18   4   8       16.70       26.15      9.79 o 
 -17   4   8       63.58       58.34      8.02 o 
 -16   4   8       20.94       30.20      6.16 o 
 -15   4   8       62.72       68.46      8.64 o 
 -14   4   8       88.62       85.92     10.25 o 
 -13   4   8        5.51       -1.75      4.40 o 
 -12   4   8       65.57       67.85      8.48 o 
 -11   4   8        2.87        5.81      4.92 o 
 -10   4   8      244.48      278.14     11.08 o 
  -9   4   8      154.46      146.34     12.17 o 
  -8   4   8       56.80       47.01      7.08 o 
  -7   4   8        9.60        9.88      3.51 o 
  -6   4   8       49.09       60.54      6.17 o 
  -5   4   8        2.47        0.84      3.61 o 
  -4   4   8       75.05       82.65     10.96 o 
  -3   4   8       22.43       28.66      4.61 o 
  -2   4   8      145.13      128.69     11.34 o 
  -1   4   8      110.63      121.25      7.21 o 
   0   4   8       98.71      111.47      6.96 o 
   1   4   8      112.21      141.62      7.28 o 
   2   4   8       49.95       57.48      5.46 o 
   3   4   8       63.81       71.47      5.78 o 
   4   4   8       12.55       23.57      5.07 o 
   5   4   8      120.05      113.81      8.96 o 
   6   4   8      153.11      183.11     11.05 o 
   7   4   8        6.14       12.23      5.20 o 
   8   4   8        1.98       -0.94      4.60 o 
   9   4   8       29.48       19.08      9.55 o 
  10   4   8      105.71      115.83     16.77 o 
  11   4   8       52.14       58.13     10.09 o 
  12   4   8        0.62        2.30      5.65 o 
  13   4   8        0.30       13.71      8.98 o 
  14   4   8        0.07       -5.22      5.22 o 
  15   4   8        2.98        2.46      6.07 o 
  16   4   8        1.46        1.85      8.13 o 
 -19   5   8        3.86       -2.08      6.33 o 
 -18   5   8        0.01       -0.99      8.45 o 
 -17   5   8        0.01       -4.45      4.45 o 
 -16   5   8        1.60       -2.37     10.40 o 
 -15   5   8        2.63       -5.04      6.74 o 
 -14   5   8        2.86       -3.79      7.29 o 
 -13   5   8        4.14        5.08      6.53 o 
 -12   5   8        1.22        6.46      4.47 o 
 -11   5   8       17.65       14.75      6.17 o 
 -10   5   8      156.98      164.98     17.24 o 
  -9   5   8       11.17       11.02      5.72 o 
  -8   5   8        1.94        6.38      3.64 o 
  -7   5   8       19.33       29.79      6.16 o 
  -6   5   8       79.37       92.69      8.24 o 
  -5   5   8        0.11        3.69      3.67 o 
  -4   5   8       11.49       11.35      3.85 o 
  -3   5   8       21.98       21.82      4.98 o 
  -2   5   8       29.11       32.65      5.36 o 
  -1   5   8        4.70        1.63      4.14 o 
   0   5   8       45.16       52.08      5.87 o 
   1   5   8        9.52        7.38      3.39 o 
   2   5   8      131.08      131.58      8.53 o 
   3   5   8       35.90       52.34      9.36 o 
   4   5   8        6.37        7.18      4.05 o 
   5   5   8       25.72       29.85      8.27 o 
   6   5   8       24.77       22.29      6.18 o 
   7   5   8        4.70        7.97      4.74 o 
   8   5   8       39.54       38.25      7.25 o 
   9   5   8       12.31       18.56      5.85 o 
  10   5   8        2.75        2.93      4.77 o 
  11   5   8        1.29       -5.75      5.75 o 
  12   5   8        4.06       -2.02      6.03 o 
  13   5   8        0.08        1.36      5.78 o 
 -14   6   8        3.98        7.05     13.66 o 
 -13   6   8        7.33        2.17     11.54 o 
 -12   6   8        0.31       15.18      8.26 o 
 -11   6   8        3.66       -2.30      8.93 o 
 -10   6   8       18.83       15.42      8.86 o 
  -9   6   8       11.68        3.59     13.92 o 
  -8   6   8        4.06        1.49      4.93 o 
  -7   6   8       11.54        0.30     11.82 o 
  -6   6   8        0.00       -4.54      6.31 o 
  -5   6   8       28.78       22.43      8.47 o 
  -4   6   8       31.12       44.64     11.07 o 
  -3   6   8       10.67       19.19      6.41 o 
  -2   6   8       65.42       65.42     14.24 o 
  -1   6   8       11.21       13.17      4.76 o 
   0   6   8        0.07        9.48      9.50 o 
   1   6   8        4.21        2.53      4.70 o 
   2   6   8        3.31       -3.47      5.91 o 
   3   6   8        0.83        6.39      5.91 o 
   4   6   8        0.40        4.33     13.17 o 
   5   6   8        0.13       -8.41      9.35 o 
   6   6   8        5.17        6.76      7.25 o 
   7   6   8        1.28        3.89      6.43 o 
   8   6   8        0.19        2.74     12.19 o 
   9   6   8       16.89       17.74      6.93 o 
  -4   7   8        5.91       17.37      8.91 o 
  -3   7   8        5.54        5.10      4.68 o 
  -2   7   8        6.21        5.87     12.87 o 
  -1   7   8        4.32        9.66     10.89 o 
 -25   1   9        1.30       17.87      7.27 o 
 -24   1   9        9.64       18.76      7.13 o 
 -23   1   9        2.59       12.57      6.29 o 
 -22   1   9        0.58        3.89      7.29 o 
 -21   1   9        5.92        2.31      5.54 o 
 -20   1   9        0.01       -0.68      5.67 o 
 -19   1   9       15.59       15.33      4.21 o 
 -18   1   9       46.34       21.83      5.37 o 
 -17   1   9        2.41        3.89      4.12 o 
 -16   1   9       14.42       19.03      4.01 o 
 -15   1   9        0.08        1.30      3.42 o 
 -14   1   9       84.38       87.65      5.58 o 
 -13   1   9      117.18      114.83      5.16 o 
 -12   1   9        4.96        7.13      1.88 o 
 -11   1   9       14.51       12.52      2.27 o 
 -10   1   9       34.86       32.86      3.06 o 
  -9   1   9       73.54       69.33      4.13 o 
  -8   1   9      748.43      792.39     13.00 o 
  -7   1   9     1059.79     1188.60     15.47 o 
  -6   1   9      922.64      951.33     15.04 o 
  -5   1   9       25.56       16.28      2.45 o 
  -4   1   9      427.38      420.62     10.02 o 
  -3   1   9       28.12       28.54      3.25 o 
  -2   1   9       89.67       92.22      5.27 o 
  -1   1   9        9.98       11.82      3.53 o 
   0   1   9      408.21      389.54     12.09 o 
   1   1   9       77.88       93.21      8.98 o 
   2   1   9      302.97      303.89      9.05 o 
   3   1   9       97.88       78.59      3.98 o 
   4   1   9      468.38      477.56     11.28 o 
   5   1   9       22.59       29.59      3.75 o 
   6   1   9       48.72       52.97      3.83 o 
   7   1   9      193.28      204.35      6.89 o 
   8   1   9       10.25       10.45      3.78 o 
   9   1   9        1.59        4.37      2.83 o 
  10   1   9        1.87        3.21      2.55 o 
  11   1   9       33.52       12.37      7.85 o 
  12   1   9        3.30        7.52      7.84 o 
  13   1   9        2.70        0.28      4.69 o 
  14   1   9       30.95       15.05      8.60 o 
  15   1   9        6.91        7.07      6.10 o 
  16   1   9        0.78        3.74      7.46 o 
  17   1   9        5.02       -1.17      5.46 o 
  18   1   9        5.26       -4.48     10.83 o 
  19   1   9        0.86        3.36      7.70 o 
 -24   2   9        1.10       16.14      6.62 o 
 -23   2   9        1.09       14.16      6.67 o 
 -22   2   9        0.27        8.16      5.40 o 
 -21   2   9       13.52       15.89      6.27 o 
 -20   2   9        0.89        8.80      3.94 o 
 -19   2   9       14.69       22.60      4.75 o 
 -18   2   9       15.10        9.22      3.91 o 
 -17   2   9       31.43       27.70      5.73 o 
 -16   2   9      354.30      357.69     11.83 o 
 -15   2   9      223.93      237.18      9.89 o 
 -14   2   9       15.91       20.40      3.14 o 
 -13   2   9       38.40       43.50      3.97 o 
 -12   2   9       24.03       34.71      4.32 o 
 -11   2   9        0.00       -0.26      2.36 o 
 -10   2   9       20.20       17.30      3.32 o 
  -9   2   9       15.31       17.96      2.59 o 
  -8   2   9        1.30        2.33      1.58 o 
  -7   2   9      853.94      809.52     13.37 o 
  -6   2   9       57.99       61.90      4.02 o 
  -5   2   9      848.23      810.81     13.71 o 
  -4   2   9      442.56      464.88      9.97 o 
  -3   2   9        1.78        1.79      4.32 o 
  -2   2   9       53.17       66.13      6.01 o 
  -1   2   9        5.38        6.93      2.39 o 
   0   2   9      219.52      215.74      6.67 o 
   1   2   9       63.30       73.28      4.37 o 
   2   2   9        0.84       -0.06      2.43 o 
   3   2   9      157.87      173.84      7.24 o 
   4   2   9       76.65       90.21      4.77 o 
   5   2   9      127.97      153.44      7.04 o 
   6   2   9       10.27       20.08      3.75 o 
   7   2   9       86.89       94.32      8.20 o 
   8   2   9        4.47        8.02      3.27 o 
   9   2   9      219.68      241.83     11.97 o 
  10   2   9        8.21       11.74      3.48 o 
  11   2   9        5.11        7.21      4.42 o 
  12   2   9      193.08      216.77     13.52 o 
  13   2   9        1.66        5.16      3.73 o 
  14   2   9        0.04       -1.80      5.51 o 
  15   2   9       11.18       -2.22      6.63 o 
  16   2   9        0.96        4.07      6.21 o 
  17   2   9        6.67       14.42     10.87 o 
  18   2   9        0.39        6.79      9.67 o 
 -23   3   9        0.51       43.37     15.83 o 
 -22   3   9        0.16        5.63      6.96 o 
 -21   3   9        0.78       12.25      5.46 o 
 -20   3   9        9.23        6.69      4.83 o 
 -19   3   9       14.20       13.19      4.62 o 
 -18   3   9       90.60       73.62      8.59 o 
 -17   3   9       58.15       46.63     11.97 o 
 -16   3   9       26.91       20.74      6.01 o 
 -15   3   9      105.81      107.14      9.89 o 
 -14   3   9        6.37        5.98      4.75 o 
 -13   3   9       33.76       33.75      6.42 o 
 -12   3   9       39.97       42.26      5.07 o 
 -11   3   9       47.62       51.06      5.37 o 
 -10   3   9        0.67        0.04      2.59 o 
  -9   3   9      939.27      864.58     17.95 o 
  -8   3   9       21.17       20.20      4.98 o 
  -7   3   9       60.61       57.52      5.56 o 
  -6   3   9       11.23       18.55      3.14 o 
  -5   3   9       34.58       34.95      4.30 o 
  -4   3   9      255.36      302.10     10.00 o 
  -3   3   9        3.60        2.26      2.80 o 
  -2   3   9      147.46      135.66      6.91 o 
  -1   3   9       56.38       64.99      5.48 o 
   0   3   9        1.73        1.71      2.08 o 
   1   3   9      126.71      111.63      8.46 o 
   2   3   9        0.50        4.20      2.12 o 
   3   3   9      378.33      301.86     18.00 o 
   4   3   9       39.14       40.84      5.74 o 
   5   3   9       42.41       23.79      6.79 o 
   6   3   9       87.33       99.88      9.86 o 
   7   3   9       28.68       27.63      6.90 o 
   8   3   9      130.60      129.38     11.95 o 
   9   3   9      203.88      233.01     13.89 o 
  10   3   9       19.94       31.46      7.00 o 
  11   3   9       27.82       33.91     10.74 o 
  12   3   9        1.24        2.62      7.70 o 
  13   3   9        0.08        1.89     10.76 o 
  14   3   9       73.16       97.21     22.13 o 
  15   3   9        0.24       17.82     10.49 o 
  16   3   9       13.51        7.27     14.56 o 
  17   3   9        2.73        9.71     21.97 o 
 -21   4   9        0.23       -7.70      8.47 o 
 -20   4   9        5.42        5.73      6.21 o 
 -19   4   9        3.34       -0.83      6.93 o 
 -18   4   9        7.42       15.21      4.97 o 
 -17   4   9       81.65       75.65      8.81 o 
 -16   4   9        0.17        3.03      4.27 o 
 -15   4   9       22.65       18.60      5.24 o 
 -14   4   9       11.63       10.79      4.47 o 
 -13   4   9       26.19       34.56      6.50 o 
 -12   4   9        0.89        3.17      4.22 o 
 -11   4   9        2.24       -2.17      5.81 o 
 -10   4   9      321.75      301.64     16.32 o 
  -9   4   9      122.47      132.07     11.11 o 
  -8   4   9       95.70      103.61      8.10 o 
  -7   4   9      171.09      166.80     10.36 o 
  -6   4   9       41.53       50.10      6.89 o 
  -5   4   9       84.60       87.79      7.31 o 
  -4   4   9       10.95       14.29      4.07 o 
  -3   4   9       63.62       58.13      6.26 o 
  -2   4   9        1.14        1.22      4.37 o 
  -1   4   9       56.97       57.41      9.33 o 
   0   4   9       88.45       80.16     12.93 o 
   1   4   9      176.51      183.41      9.49 o 
   2   4   9       29.76       34.49      5.05 o 
   3   4   9      225.78      195.86     13.24 o 
   4   4   9        0.83        4.89      5.37 o 
   5   4   9       24.25       22.51      5.80 o 
   6   4   9        0.96        5.27      6.02 o 
   7   4   9        0.38        5.96      6.40 o 
   8   4   9       13.66       19.54      6.50 o 
   9   4   9       54.19       40.91     15.62 o 
  10   4   9       33.90       18.29     11.11 o 
  11   4   9       49.31       50.19     15.56 o 
  12   4   9        6.68        8.01      6.72 o 
  13   4   9       12.37       18.22      6.50 o 
  14   4   9        4.10        2.98      6.18 o 
  15   4   9        3.93        8.82      6.14 o 
 -18   5   9        0.31       -3.23      6.66 o 
 -17   5   9        0.41       -4.43      4.78 o 
 -16   5   9        5.96        1.55      7.29 o 
 -15   5   9        1.59       -2.27      5.33 o 
 -14   5   9        9.46       15.51      5.16 o 
 -13   5   9       55.31       51.77      8.36 o 
 -12   5   9       24.42       23.76      8.09 o 
 -11   5   9        4.95        4.34      5.74 o 
 -10   5   9        0.89       16.73      5.75 o 
  -9   5   9       22.89       25.17      4.90 o 
  -8   5   9      214.49      236.22     11.16 o 
  -7   5   9       21.06       28.21      5.23 o 
  -6   5   9        9.20        5.87      4.82 o 
  -5   5   9       48.64       57.91      6.87 o 
  -4   5   9       48.98       49.04      6.52 o 
  -3   5   9        6.84        5.28      4.71 o 
  -2   5   9        0.05       -1.42      4.81 o 
  -1   5   9       15.92       13.45      6.47 o 
   0   5   9        1.31        6.77      4.26 o 
   1   5   9        0.12        2.58      4.68 o 
   2   5   9      164.53      176.39     11.14 o 
   3   5   9       16.22       30.06      5.54 o 
   4   5   9       13.03       11.69     12.92 o 
   5   5   9       36.97       10.74     10.51 o 
   6   5   9       31.69       56.72      9.74 o 
   7   5   9        3.39        7.59      5.79 o 
   8   5   9        0.02        6.71      7.26 o 
   9   5   9       21.76       36.17     10.92 o 
  10   5   9        0.62        0.17      7.84 o 
  11   5   9        8.81       10.47      6.50 o 
  12   5   9        0.00        7.44      5.99 o 
 -14   6   9        1.90       -5.37      5.37 o 
 -13   6   9        2.22       -3.99      5.41 o 
 -12   6   9       11.14       10.21      6.73 o 
 -11   6   9        0.18        4.26      6.77 o 
 -10   6   9        7.50       12.55      6.38 o 
  -9   6   9       11.35       16.64     13.23 o 
  -8   6   9        0.27       -2.38      6.61 o 
  -7   6   9       18.19       22.44      5.70 o 
  -6   6   9        0.43        2.95      8.00 o 
  -5   6   9        6.49        1.66      4.65 o 
  -4   6   9        0.84        2.72      5.44 o 
  -3   6   9       16.81        7.52     10.34 o 
  -2   6   9       71.27       72.85     13.59 o 
  -1   6   9        4.05       -0.90      3.99 o 
   0   6   9        3.17       19.70     30.36 o 
   1   6   9       11.46       16.51      7.81 o 
   2   6   9        5.79        6.37      4.93 o 
   3   6   9        0.09       -5.25      5.25 o 
   4   6   9        0.08       -5.29      9.59 o 
   5   6   9        0.57       14.08      6.04 o 
   6   6   9        0.21       -1.32      5.48 o 
   7   6   9        3.82       -7.42     12.18 o 
   8   6   9        4.65       -0.09      7.67 o 
 -25   0  10        1.88        0.35     10.98 o 
 -24   0  10        2.32       -7.62      7.88 o 
 -23   0  10       26.59       18.04      8.90 o 
 -22   0  10        2.43       11.89      9.74 o 
 -21   0  10        5.20       14.54      8.13 o 
 -20   0  10       52.72       21.55     10.94 o 
 -19   0  10       74.87       72.22     18.92 o 
 -18   0  10        9.20       15.03      7.88 o 
 -17   0  10      138.23      183.35     14.63 o 
 -16   0  10      328.07      297.11     12.86 o 
 -15   0  10        5.41       27.06      5.01 o 
 -14   0  10        1.48        5.51      2.85 o 
 -13   0  10       32.35       32.89      4.66 o 
 -12   0  10      236.37      239.40      9.65 o 
 -11   0  10       19.73       13.22      3.10 o 
 -10   0  10       95.41      105.03      7.54 o 
  -9   0  10        0.25       -1.80      1.80 o 
  -8   0  10     1289.19     1276.92     41.32 o 
  -7   0  10      124.86      114.77      6.46 o 
  -6   0  10     2435.99     2455.71     33.93 o 
  -5   0  10       33.13       50.10      4.66 o 
  -4   0  10      357.08      373.28     12.88 o 
  -3   0  10       27.92       34.06      6.75 o 
  -2   0  10       38.93       47.00      5.89 o 
  -1   0  10       32.85       51.29      6.08 o 
   0   0  10        0.99        6.46      4.26 o 
   1   0  10       59.78       60.13      6.72 o 
   2   0  10      400.32      440.97     24.60 o 
   3   0  10       95.26      113.52      7.94 o 
   4   0  10      183.34      171.92      9.57 o 
   5   0  10      154.04      138.88      8.82 o 
   6   0  10        0.15        0.36      4.18 o 
   7   0  10        4.28       15.18      7.26 o 
   8   0  10       97.45       80.82     28.79 o 
   9   0  10       14.80       18.82      8.58 o 
  10   0  10       32.28       13.21     10.28 o 
  11   0  10       52.51       39.19     26.16 o 
  12   0  10        0.05       14.58      7.42 o 
  14   0  10       38.31       36.44     10.86 o 
  15   0  10        0.54       13.52      8.43 o 
  16   0  10        0.54        5.10      9.17 o 
  17   0  10        0.66        5.34      8.22 o 
  18   0  10        0.00        9.90      9.53 o 
  19   0  10        0.14       11.90     10.09 o 
 -25   1  10        0.94        0.66      6.67 o 
 -24   1  10        0.25        6.80      6.28 o 
 -23   1  10        1.50       15.51      6.73 o 
 -22   1  10        0.12        1.64      5.83 o 
 -21   1  10        0.02        7.84      5.46 o 
 -20   1  10        9.32       10.22      7.03 o 
 -19   1  10        1.11        6.74      3.90 o 
 -18   1  10        0.20        6.85      3.67 o 
 -17   1  10       32.87       61.54      6.84 o 
 -16   1  10        0.18        7.63      2.62 o 
 -15   1  10      509.33      472.11     11.05 o 
 -14   1  10     1484.04     1237.67     18.08 o 
 -13   1  10      125.99      126.26      5.61 o 
 -12   1  10        8.18       11.40      3.95 o 
 -11   1  10      513.42      507.33     14.68 o 
 -10   1  10       95.18       95.85      5.23 o 
  -9   1  10      113.61      123.12      6.27 o 
  -8   1  10        8.13       12.12      2.08 o 
  -7   1  10        0.05        3.62      2.27 o 
  -6   1  10      339.30      328.23      7.80 o 
  -5   1  10       73.86       94.80      4.77 o 
  -4   1  10       22.99       30.38      4.43 o 
  -3   1  10      409.22      412.27     10.04 o 
  -2   1  10      692.87      691.00     12.26 o 
  -1   1  10        2.34        0.55      1.67 o 
   0   1  10      133.03      110.42      5.09 o 
   1   1  10       12.91       15.28      2.77 o 
   2   1  10     1007.05     1020.16     16.27 o 
   3   1  10        0.04       -0.62      1.85 o 
   4   1  10       35.60       29.20      4.30 o 
   5   1  10      120.64      135.37      8.15 o 
   6   1  10       46.88       50.48      4.67 o 
   7   1  10       63.66       82.41      5.51 o 
   8   1  10        3.40        5.85      3.32 o 
   9   1  10       15.75       13.41      3.71 o 
  10   1  10       11.39        8.30      3.72 o 
  11   1  10        0.24        3.39      3.18 o 
  12   1  10        2.75       -0.11      4.06 o 
  13   1  10       29.07       19.75      7.88 o 
  14   1  10        7.51        6.39      5.27 o 
  15   1  10       17.04        8.37      6.10 o 
  16   1  10        0.76       -1.28      5.41 o 
  17   1  10        2.77        2.67      8.10 o 
  18   1  10        0.00        5.10      6.21 o 
 -24   2  10        2.76        3.10      6.09 o 
 -23   2  10        0.01       -1.18      5.38 o 
 -22   2  10        3.61       13.14      6.04 o 
 -21   2  10        2.89       10.32      5.38 o 
 -20   2  10       12.24        4.73      3.81 o 
 -19   2  10        0.25        2.33      3.78 o 
 -18   2  10      107.17      112.61      8.23 o 
 -17   2  10       52.82       67.26      7.13 o 
 -16   2  10      141.41      161.54      9.30 o 
 -15   2  10      101.20      113.04      7.80 o 
 -14   2  10      174.33      155.42      6.53 o 
 -13   2  10        0.72        3.49      3.98 o 
 -12   2  10       14.52       19.23      5.51 o 
 -11   2  10       22.66       23.90      3.01 o 
 -10   2  10      194.07      191.84      7.79 o 
  -9   2  10      203.77      199.05      8.69 o 
  -8   2  10       70.84       63.91      4.74 o 
  -7   2  10       61.76       62.99      4.66 o 
  -6   2  10       58.07       47.36      4.04 o 
  -5   2  10      254.15      276.38      7.76 o 
  -4   2  10      287.66      285.69      8.15 o 
  -3   2  10      190.37      231.27      7.14 o 
  -2   2  10      732.55      714.36     19.53 o 
  -1   2  10       82.16       84.43      5.07 o 
   0   2  10      186.51      191.08      6.80 o 
   1   2  10      958.87      970.46     16.18 o 
   2   2  10      178.38      163.79      8.77 o 
   3   2  10        3.31        2.72      2.64 o 
   4   2  10      872.33      845.84     15.05 o 
   5   2  10       59.33       66.85      7.24 o 
   6   2  10      670.52      631.50     12.87 o 
   7   2  10       35.08       51.54      6.04 o 
   8   2  10      136.37      162.68     15.13 o 
   9   2  10       89.93       85.88      8.17 o 
  10   2  10       76.56       87.04      9.08 o 
  11   2  10      108.16      114.50     10.00 o 
  12   2  10       66.26       77.95      8.48 o 
  13   2  10        5.32        3.90      7.42 o 
  14   2  10        1.38        0.49      6.48 o 
  15   2  10        3.08        3.18      5.61 o 
  16   2  10        0.35        6.74      5.98 o 
  17   2  10        0.00       -8.51      9.17 o 
  18   2  10        0.61       -1.63     14.89 o 
 -23   3  10        1.24       27.01     13.19 o 
 -22   3  10        6.07        3.29      4.84 o 
 -21   3  10        1.08        9.41      9.07 o 
 -20   3  10        2.24        0.70      5.98 o 
 -19   3  10        1.06        2.91      4.26 o 
 -18   3  10        5.93       13.33      4.72 o 
 -17   3  10      101.22       82.65      9.55 o 
 -16   3  10        0.47       13.24      7.13 o 
 -15   3  10      152.86      152.19     11.17 o 
 -14   3  10       11.06       11.18      4.33 o 
 -13   3  10      133.01      136.90      7.81 o 
 -12   3  10       30.83       36.46      4.99 o 
 -11   3  10      299.85      306.91     13.69 o 
 -10   3  10       83.36       97.85      7.19 o 
  -9   3  10      143.37      124.92      7.01 o 
  -8   3  10       71.58       79.67      6.87 o 
  -7   3  10       15.70       17.27      3.52 o 
  -6   3  10        1.01        8.21      3.99 o 
  -5   3  10       99.29      101.76      6.88 o 
  -4   3  10       12.84       13.47      2.98 o 
  -3   3  10        6.82        8.60      3.79 o 
  -2   3  10       18.96       23.36      4.08 o 
  -1   3  10       50.63       57.21      5.36 o 
   0   3  10      130.71      121.91      7.45 o 
   1   3  10       20.78       30.26      5.01 o 
   2   3  10      114.05       95.77      6.63 o 
   3   3  10       50.64       59.72      8.68 o 
   4   3  10       37.46       48.43      6.71 o 
   5   3  10      543.01      527.98     19.59 o 
   6   3  10       11.50        5.29      4.47 o 
   7   3  10        2.00        0.68      4.12 o 
   8   3  10       92.00       83.20     10.25 o 
   9   3  10       41.71       50.78     10.47 o 
  10   3  10       21.55       12.98      6.20 o 
  11   3  10       41.83       51.02     13.25 o 
  12   3  10        0.76       -3.55      9.50 o 
  13   3  10       20.25       17.61      6.93 o 
  14   3  10       36.00       39.19     11.10 o 
  15   3  10        0.02        0.93      9.76 o 
  16   3  10        2.96       -9.44      9.44 o 
 -21   4  10        4.25        4.66      9.55 o 
 -20   4  10        1.19        4.74      4.58 o 
 -19   4  10        0.97        0.31      4.93 o 
 -18   4  10        1.28        0.13      4.63 o 
 -17   4  10        9.12        4.80      4.72 o 
 -16   4  10        0.16        6.02      4.76 o 
 -15   4  10       10.61        8.84      6.51 o 
 -14   4  10        1.92       -2.15      7.32 o 
 -13   4  10        0.34        4.17      5.70 o 
 -12   4  10        1.23        5.03      5.13 o 
 -11   4  10        3.42        4.29      3.46 o 
 -10   4  10       46.71       59.23     10.12 o 
  -9   4  10       14.87       13.91      4.51 o 
  -8   4  10       81.04       87.06      7.59 o 
  -7   4  10      578.45      610.30     17.24 o 
  -6   4  10       20.58       19.45      4.55 o 
  -5   4  10        3.24        0.61      2.83 o 
  -4   4  10      128.88      137.20     10.19 o 
  -3   4  10       71.45       71.85      6.94 o 
  -2   4  10      133.73      152.11     10.58 o 
  -1   4  10        0.52        2.11      3.84 o 
   0   4  10      181.02      180.13      9.70 o 
   1   4  10       47.66       52.30      8.70 o 
   2   4  10        7.40        5.57      3.84 o 
   3   4  10      137.59      151.27     13.31 o 
   4   4  10       39.96       28.82      7.52 o 
   5   4  10       15.89       10.42      5.65 o 
   6   4  10       70.75       51.89      9.96 o 
   7   4  10       15.02        5.99      5.82 o 
   8   4  10        6.65        6.26      4.87 o 
   9   4  10       12.80       15.75      6.95 o 
  10   4  10       16.21       14.20      7.66 o 
  11   4  10        0.26       -4.66      4.90 o 
  12   4  10        3.60        4.48      5.82 o 
  13   4  10        1.56       12.79      7.02 o 
  14   4  10        1.29       17.70      6.55 o 
 -18   5  10        2.22       -6.69      6.98 o 
 -17   5  10        1.47       -3.27      5.09 o 
 -16   5  10        0.46        2.31     10.04 o 
 -15   5  10        9.39        5.66      5.18 o 
 -14   5  10        0.67        3.83      4.83 o 
 -13   5  10        0.28       -6.63      7.59 o 
 -12   5  10       13.18       10.66      5.75 o 
 -11   5  10       58.10       49.61      8.70 o 
 -10   5  10        0.99       -2.18      4.78 o 
  -9   5  10       10.56        5.91      5.29 o 
  -8   5  10       30.60       45.86      6.32 o 
  -7   5  10       13.51       21.33      4.70 o 
  -6   5  10       49.85       51.32      6.54 o 
  -5   5  10        5.05        4.47      3.54 o 
  -4   5  10       20.58       25.50      6.06 o 
  -3   5  10       56.97       59.55      7.42 o 
  -2   5  10        9.48        7.35      5.68 o 
  -1   5  10       31.23       42.73      6.71 o 
   0   5  10      142.51      138.07     10.40 o 
   1   5  10       26.34       21.75      6.04 o 
   2   5  10        8.20       10.57      4.91 o 
   3   5  10       73.01       53.25     13.09 o 
   4   5  10        0.97       -0.15      6.12 o 
   5   5  10        2.43        6.90      5.37 o 
   6   5  10        4.62        8.55      5.23 o 
   7   5  10        4.25        6.81      5.10 o 
   8   5  10        0.56        3.42      5.25 o 
   9   5  10        1.06       11.23      9.90 o 
  10   5  10        9.05       13.23      6.49 o 
  11   5  10        2.17        5.73      5.87 o 
 -13   6  10        5.46       16.92      8.07 o 
 -12   6  10        2.84        5.98      7.56 o 
 -11   6  10       19.44       25.70      9.76 o 
 -10   6  10        0.13       -0.04     11.70 o 
  -9   6  10       53.64       70.85     29.20 o 
  -8   6  10        0.40       -3.22     11.14 o 
  -7   6  10        2.09        2.89      4.28 o 
  -6   6  10        1.97       -3.29      5.41 o 
  -5   6  10        0.00       -3.42      7.21 o 
  -4   6  10        1.76        7.52      7.09 o 
  -3   6  10       22.20       31.27     13.73 o 
  -2   6  10       31.21       37.35     10.47 o 
  -1   6  10        5.23        2.09      6.37 o 
   0   6  10        7.43        5.68      6.60 o 
   1   6  10       20.28       12.67      8.38 o 
   2   6  10       21.08       13.93      9.32 o 
   3   6  10        2.65       -0.12      7.30 o 
   4   6  10        4.28       -2.06     17.69 o 
   5   6  10        0.01       -1.91      6.25 o 
   6   6  10        2.18       -1.61      7.76 o 
 -25   1  11        0.58       12.91      7.32 o 
 -24   1  11        0.01        1.80      5.77 o 
 -23   1  11        2.09       -5.21      5.21 o 
 -22   1  11        0.82        1.42      6.18 o 
 -21   1  11       18.64       23.09      7.17 o 
 -20   1  11       29.99       24.59      6.68 o 
 -19   1  11        4.27        3.80      3.67 o 
 -18   1  11        4.74        4.66      3.45 o 
 -17   1  11       63.06       54.08      6.27 o 
 -16   1  11      463.83      421.31     10.99 o 
 -15   1  11       32.18       35.21      4.21 o 
 -14   1  11      114.13      133.53      6.45 o 
 -13   1  11       40.96       66.38      4.88 o 
 -12   1  11      477.05      433.52     10.43 o 
 -11   1  11       80.68      102.90      5.59 o 
 -10   1  11       18.47       28.52      3.07 o 
  -9   1  11        1.35        3.98      2.60 o 
  -8   1  11       86.20       77.49      4.50 o 
  -7   1  11      219.49      199.54      6.13 o 
  -6   1  11        2.05        3.16      2.11 o 
  -5   1  11       57.05       57.20      4.79 o 
  -4   1  11       63.94       57.43      4.38 o 
  -3   1  11      286.60      279.38      8.28 o 
  -2   1  11      114.24      135.13      5.50 o 
  -1   1  11      980.09     1123.92     18.33 o 
   0   1  11        3.64        3.43      2.27 o 
   1   1  11      107.67      122.92      5.91 o 
   2   1  11       87.15       88.90      5.25 o 
   3   1  11       70.40       87.52      5.91 o 
   4   1  11       31.44       38.64      6.01 o 
   5   1  11      113.81      113.86     12.34 o 
   6   1  11      161.69      153.92      6.74 o 
   7   1  11      343.63      330.42      9.70 o 
   8   1  11      158.18      167.42      9.79 o 
   9   1  11        2.12        0.76      3.38 o 
  10   1  11       31.01       25.96      7.99 o 
  11   1  11        1.14       -1.16      5.18 o 
  12   1  11        4.51        5.11      5.27 o 
  13   1  11        0.53        7.49      5.79 o 
  14   1  11        0.05        3.89      5.61 o 
  15   1  11        1.44       -4.85      9.26 o 
  16   1  11        3.20       -2.28      6.19 o 
  17   1  11        4.16       -2.24      8.74 o 
 -24   2  11        0.11        3.04      7.43 o 
 -23   2  11        1.38        6.01      6.58 o 
 -22   2  11        0.00        1.95      5.68 o 
 -21   2  11        1.14        0.29      3.94 o 
 -20   2  11        0.08       -2.96      4.21 o 
 -19   2  11        0.67        1.28      3.78 o 
 -18   2  11       11.57       12.27      4.46 o 
 -17   2  11       63.85       76.79      7.45 o 
 -16   2  11        6.73        9.35      4.16 o 
 -15   2  11      251.83      201.13      7.90 o 
 -14   2  11       72.71       91.22      6.23 o 
 -13   2  11       68.34       57.56      5.18 o 
 -12   2  11      133.80      115.83      8.11 o 
 -11   2  11       13.46       15.97      3.10 o 
 -10   2  11        1.76        1.62      2.06 o 
  -9   2  11       75.90       73.84      5.55 o 
  -8   2  11       76.23       84.22      5.54 o 
  -7   2  11       37.47       30.30      3.24 o 
  -6   2  11        0.58        4.29      2.90 o 
  -5   2  11      267.13      246.55     11.61 o 
  -4   2  11      406.83      390.79     10.87 o 
  -3   2  11       31.38       35.70      3.76 o 
  -2   2  11      109.65       92.81      6.43 o 
  -1   2  11      115.22      122.82      6.14 o 
   0   2  11        0.85        0.81      3.42 o 
   1   2  11        3.50        4.84      2.33 o 
   2   2  11      424.21      403.92     11.99 o 
   3   2  11       15.14       17.63      3.20 o 
   4   2  11       35.05       31.43      9.76 o 
   5   2  11       57.30       53.14      4.83 o 
   6   2  11      240.08      219.17     10.36 o 
   7   2  11      772.32      662.98     18.30 o 
   8   2  11       58.59       69.53      7.61 o 
   9   2  11        0.02        4.20      3.84 o 
  10   2  11        0.39        7.79      6.36 o 
  11   2  11       39.95       34.61     11.77 o 
  12   2  11        2.35        6.55      4.58 o 
  13   2  11        2.04        7.79      7.57 o 
  14   2  11        1.36       12.73      7.79 o 
  15   2  11       13.57        3.26      8.00 o 
  16   2  11        1.00       -4.36      8.58 o 
  17   2  11        1.13       -5.10      8.89 o 
 -23   3  11        0.52       -1.18      7.80 o 
 -22   3  11        7.54       -4.78      4.78 o 
 -21   3  11        9.46       14.59      5.90 o 
 -20   3  11        0.00       -0.15      4.16 o 
 -19   3  11        4.39        5.96      5.42 o 
 -18   3  11        1.06       -0.82      5.07 o 
 -17   3  11       53.96       59.54      8.62 o 
 -16   3  11        1.97        9.49      6.77 o 
 -15   3  11       15.30       27.98      8.43 o 
 -14   3  11       56.76       62.51      9.72 o 
 -13   3  11       26.89       37.98      7.03 o 
 -12   3  11       13.57       15.27      3.69 o 
 -11   3  11       20.06       20.46      4.11 o 
 -10   3  11      184.47      173.39      8.86 o 
  -9   3  11       32.27       38.51      5.46 o 
  -8   3  11        1.59        7.38      3.47 o 
  -7   3  11       19.98       16.31      3.70 o 
  -6   3  11      126.74      140.25      8.76 o 
  -5   3  11       71.66       80.70      9.86 o 
  -4   3  11      285.26      278.31     11.23 o 
  -3   3  11       11.06       14.35      3.72 o 
  -2   3  11        0.01        2.39      2.61 o 
  -1   3  11       14.19       17.85      3.39 o 
   0   3  11        3.40        9.61      3.28 o 
   1   3  11       48.83       51.53      8.10 o 
   2   3  11       27.53       31.35      8.85 o 
   3   3  11        2.75        2.12      2.38 o 
   4   3  11       25.01       17.03      7.58 o 
   5   3  11      289.29      283.51     16.14 o 
   6   3  11        6.19       10.89      7.01 o 
   7   3  11        1.41       -2.87      4.25 o 
   8   3  11       21.19        8.28      5.71 o 
   9   3  11        0.01        8.98      5.14 o 
  10   3  11        8.54        7.12      5.52 o 
  11   3  11       13.90       10.90      7.22 o 
  12   3  11        4.07        4.45      8.74 o 
  13   3  11       78.59       41.79     14.15 o 
  14   3  11        6.06       10.49     10.83 o 
  15   3  11        3.70       -1.11     11.03 o 
 -21   4  11        1.14       -1.56      9.24 o 
 -20   4  11        0.04       -1.46     11.19 o 
 -19   4  11        0.97       -4.21      4.78 o 
 -18   4  11        2.23       -1.27      4.37 o 
 -17   4  11        2.94        6.55      6.55 o 
 -16   4  11        4.77       -4.43      4.43 o 
 -15   4  11        1.23        6.38      9.38 o 
 -14   4  11       20.90       15.70      5.49 o 
 -13   4  11        4.22        3.54      5.13 o 
 -12   4  11        9.28       -1.61      5.64 o 
 -11   4  11       27.33       16.79      5.64 o 
 -10   4  11      204.61      198.99     10.31 o 
  -9   4  11      232.61      229.34     13.72 o 
  -8   4  11       49.64       74.01     11.97 o 
  -7   4  11       20.31       28.13      6.05 o 
  -6   4  11       14.10       23.66      9.90 o 
  -5   4  11        0.30        0.26      3.61 o 
  -4   4  11       56.99       42.39      6.02 o 
  -3   4  11       85.10       87.41      7.89 o 
  -2   4  11       61.38       63.53      7.92 o 
  -1   4  11       26.56       31.26      4.95 o 
   0   4  11       15.57       24.82      4.74 o 
   1   4  11        2.12        4.17      3.45 o 
   2   4  11      455.05      433.02     14.71 o 
   3   4  11        9.26       19.47      6.52 o 
   4   4  11        2.54        1.95      5.04 o 
   5   4  11      189.95      197.41     19.85 o 
   6   4  11        2.22        3.40      5.51 o 
   7   4  11       33.70       33.05     10.90 o 
   8   4  11       16.45        6.70      8.88 o 
   9   4  11        3.21        0.16     10.05 o 
  10   4  11        8.20        8.13      6.99 o 
  11   4  11        2.09       -4.81      4.98 o 
  12   4  11       62.82       61.80     15.46 o 
  13   4  11        4.30        2.44      9.24 o 
 -17   5  11        0.14        3.07      6.21 o 
 -16   5  11        1.26       -4.65      4.65 o 
 -15   5  11        0.21        0.17      4.76 o 
 -14   5  11       13.04        0.01      7.70 o 
 -13   5  11        4.72       -0.31      4.77 o 
 -12   5  11       10.25       11.61      5.58 o 
 -11   5  11       44.16       50.00      9.82 o 
 -10   5  11       13.00        8.31     12.23 o 
  -9   5  11       21.05       17.45      4.85 o 
  -8   5  11       42.16       50.99      6.75 o 
  -7   5  11      142.93      151.60     10.75 o 
  -6   5  11       17.25       26.36      5.24 o 
  -5   5  11       45.38       57.35      7.28 o 
  -4   5  11        5.31        5.47      3.54 o 
  -3   5  11        0.00       -2.15      5.08 o 
  -2   5  11       23.30       25.52      5.30 o 
  -1   5  11       53.35       66.50      8.61 o 
   0   5  11        3.26       13.14      4.14 o 
   1   5  11       96.58       55.80     12.85 o 
   2   5  11       44.56       33.50     10.62 o 
   3   5  11        8.24        4.70      5.57 o 
   4   5  11        0.21        6.49      5.66 o 
   5   5  11        5.24        2.60      8.31 o 
   6   5  11        9.11        8.30      6.08 o 
   7   5  11       11.76       20.43     12.47 o 
   8   5  11        7.48       10.78      8.10 o 
   9   5  11       16.11       13.45      6.78 o 
  10   5  11        4.27       16.30      6.54 o 
 -12   6  11        3.89       11.44      9.75 o 
 -11   6  11        0.94       -0.82      6.29 o 
 -10   6  11       14.01        9.15     15.76 o 
  -9   6  11        1.75        9.48     17.28 o 
  -8   6  11       25.21       30.53      9.03 o 
  -7   6  11       10.15       11.86      6.60 o 
  -6   6  11        1.42       -1.29      5.30 o 
  -5   6  11        1.48        9.98      7.85 o 
  -4   6  11        0.17        5.90      4.40 o 
  -3   6  11        6.42        9.83     10.11 o 
  -2   6  11        2.73       12.10      4.99 o 
  -1   6  11        3.56        1.68      6.48 o 
   0   6  11        3.96       -7.86      8.50 o 
   1   6  11        9.01       10.74      8.07 o 
   2   6  11        5.01       12.69      8.22 o 
   3   6  11        3.20        0.01      9.19 o 
   4   6  11        5.84        2.93      6.47 o 
   5   6  11        0.03       -6.73      8.22 o 
 -25   0  12        9.34       -5.94     15.14 o 
 -24   0  12        9.26        2.76      9.55 o 
 -23   0  12        0.10        3.57      7.89 o 
 -22   0  12        3.11        1.01      8.53 o 
 -21   0  12       23.95        1.13      7.41 o 
 -20   0  12        0.19       16.76      8.17 o 
 -19   0  12       25.37       29.57     10.70 o 
 -18   0  12       61.43       38.02      7.02 o 
 -17   0  12       17.03       52.44      7.68 o 
 -16   0  12      108.82      118.03      9.68 o 
 -15   0  12        0.01        0.21      5.79 o 
 -14   0  12      348.69      361.33     13.94 o 
 -13   0  12       81.37       79.85      8.97 o 
 -12   0  12      150.52      120.82      8.66 o 
 -11   0  12      722.82      682.75     17.90 o 
 -10   0  12      472.81      467.64     14.14 o 
  -9   0  12      307.48      288.80     17.00 o 
  -8   0  12        2.66        3.68      6.85 o 
  -7   0  12      996.48     1021.58     24.63 o 
  -6   0  12      246.24      218.69     12.06 o 
  -5   0  12     1220.34     1253.94     27.24 o 
  -4   0  12      258.78      285.21     15.26 o 
  -3   0  12       71.35       70.01      7.76 o 
  -2   0  12      174.45      171.52      9.60 o 
  -1   0  12      511.16      536.83     18.05 o 
   0   0  12       68.29       77.68      8.03 o 
   1   0  12     1195.77     1323.69     32.25 o 
   2   0  12       22.91       36.22      5.75 o 
   3   0  12      250.08      232.48     11.82 o 
   4   0  12        2.84        1.81      4.46 o 
   5   0  12       74.28       90.28     18.26 o 
   6   0  12        0.49        4.88      3.12 o 
   7   0  12       19.13       17.62      7.17 o 
   8   0  12       10.36       15.06      7.82 o 
   9   0  12        0.06        7.97      7.98 o 
  10   0  12       30.77        5.93      7.73 o 
  11   0  12        0.49       12.65      8.58 o 
  12   0  12        5.40        8.56      8.46 o 
  13   0  12        1.21        1.27      9.21 o 
  14   0  12        8.00       20.93      9.86 o 
  15   0  12        3.33       19.52      9.51 o 
  16   0  12       16.58       12.84      9.99 o 
  17   0  12        6.53       14.84     18.43 o 
 -24   1  12        0.05       -2.36      6.49 o 
 -23   1  12        0.01        7.78      6.39 o 
 -22   1  12        0.02        8.63      5.98 o 
 -21   1  12        3.58       -0.52      7.27 o 
 -20   1  12        3.40        4.84      4.14 o 
 -19   1  12        9.39       17.54      4.41 o 
 -18   1  12      138.13      128.20      9.43 o 
 -17   1  12       26.04       27.07      4.29 o 
 -16   1  12       52.16       69.92      6.83 o 
 -15   1  12      241.79      227.47      8.11 o 
 -14   1  12       20.96       19.91      3.63 o 
 -13   1  12       20.06       26.89      3.50 o 
 -12   1  12      239.19      246.56     14.32 o 
 -11   1  12       38.89       41.28      3.97 o 
 -10   1  12        0.29        0.64      1.84 o 
  -9   1  12       76.07       82.65      4.91 o 
  -8   1  12        5.06       10.60      3.96 o 
  -7   1  12      531.62      528.41     11.84 o 
  -6   1  12      127.27      124.24      5.85 o 
  -5   1  12      607.27      539.03     12.50 o 
  -4   1  12       84.24       95.25      6.11 o 
  -3   1  12       30.47       28.28      4.72 o 
  -2   1  12      128.88      122.04     12.51 o 
  -1   1  12       22.47       19.09      3.04 o 
   0   1  12       19.53       13.74      3.75 o 
   1   1  12      279.23      287.57      8.93 o 
   2   1  12       73.57       79.70      5.71 o 
   3   1  12       61.14       55.28      7.77 o 
   4   1  12       43.83       43.68      4.50 o 
   5   1  12      111.06      118.28     14.12 o 
   6   1  12       18.65       15.70      4.35 o 
   7   1  12      202.96      241.66     13.42 o 
   8   1  12      143.52      155.00     10.27 o 
   9   1  12       34.48       53.34      7.48 o 
  10   1  12        4.78        6.51      4.07 o 
  11   1  12        2.26        7.05      5.16 o 
  12   1  12      112.54      140.54     15.20 o 
  13   1  12       11.71        9.38      7.39 o 
  14   1  12        8.91        0.06      5.89 o 
  15   1  12        0.12       -0.26      6.26 o 
  16   1  12        2.25       -5.44      5.83 o 
 -24   2  12        0.09        0.67     11.83 o 
 -23   2  12        1.43       12.04      6.16 o 
 -22   2  12        0.05        2.68      5.82 o 
 -21   2  12        0.77        3.55      8.02 o 
 -20   2  12       12.35        5.47      5.26 o 
 -19   2  12        0.07        8.68      4.12 o 
 -18   2  12        0.74        9.63      5.42 o 
 -17   2  12        0.17        4.72      4.28 o 
 -16   2  12      354.46      277.44     11.17 o 
 -15   2  12      522.74      470.69     12.84 o 
 -14   2  12       59.90       66.99      7.81 o 
 -13   2  12      237.21      268.02     11.48 o 
 -12   2  12       88.65       99.30      6.77 o 
 -11   2  12       10.95        8.86      2.76 o 
 -10   2  12       23.09       21.33      3.39 o 
  -9   2  12       43.74       35.20      5.68 o 
  -8   2  12        0.38        1.71      4.12 o 
  -7   2  12       19.30       24.67      3.76 o 
  -6   2  12       75.07       68.44      5.16 o 
  -5   2  12        2.58        2.51      2.52 o 
  -4   2  12        0.04       -1.26      2.56 o 
  -3   2  12       56.35       51.03      4.42 o 
  -2   2  12       11.27       11.55      3.97 o 
  -1   2  12       77.82       80.73      6.58 o 
   0   2  12       50.08       67.36      6.26 o 
   1   2  12        0.25       -1.44      2.46 o 
   2   2  12       17.36        9.49      3.43 o 
   3   2  12      126.62      134.20      7.74 o 
   4   2  12      150.89      165.21     13.26 o 
   5   2  12       58.49       72.88      6.28 o 
   6   2  12      366.93      346.19     17.32 o 
   7   2  12      357.04      374.09     18.25 o 
   8   2  12        2.43        2.63      8.55 o 
   9   2  12       62.66       46.04     13.62 o 
  10   2  12      113.52      152.98     16.57 o 
  11   2  12        0.01        0.12      4.81 o 
  12   2  12        0.01        8.73      7.11 o 
  13   2  12       23.16        5.51      7.89 o 
  14   2  12       21.03       12.17      8.19 o 
  15   2  12        7.95       11.25      9.05 o 
  16   2  12        0.27        5.47      7.84 o 
 -22   3  12       22.00       28.82      6.80 o 
 -21   3  12        0.01       -6.49      8.95 o 
 -20   3  12        2.08       -2.38      4.19 o 
 -19   3  12        3.10        3.25      4.55 o 
 -18   3  12        0.06       -0.98      5.96 o 
 -17   3  12        3.77       -1.52      4.32 o 
 -16   3  12        5.42        3.45      4.08 o 
 -15   3  12       14.44       12.27      5.30 o 
 -14   3  12        0.26        1.97      4.49 o 
 -13   3  12        0.52        2.91      4.44 o 
 -12   3  12       15.14       13.95      3.84 o 
 -11   3  12        6.38        1.88      3.29 o 
 -10   3  12        6.63       10.67      3.87 o 
  -9   3  12        6.34        4.54      3.73 o 
  -8   3  12        1.75        0.34      4.81 o 
  -7   3  12       43.58       51.40      6.06 o 
  -6   3  12      395.84      369.96     13.48 o 
  -5   3  12        0.01       -1.65      2.99 o 
  -4   3  12        8.63        6.52      3.96 o 
  -3   3  12      148.13      141.01      9.25 o 
  -2   3  12      147.32      153.28      8.21 o 
  -1   3  12        1.12        2.85      3.01 o 
   0   3  12       34.55       38.13      5.21 o 
   1   3  12       41.05       34.03      6.54 o 
   2   3  12      107.89      122.39      8.12 o 
   3   3  12       78.74       73.64     10.53 o 
   4   3  12        1.25       -0.08      4.73 o 
   5   3  12       44.27       41.92     15.94 o 
   6   3  12        7.80        4.70      5.30 o 
   7   3  12       14.48        2.65      7.05 o 
   8   3  12        3.89        7.60      5.48 o 
   9   3  12       24.69       13.35      5.49 o 
  10   3  12        2.63       13.56      6.07 o 
  11   3  12       29.99       41.99      8.82 o 
  12   3  12       29.87       29.66      8.00 o 
  13   3  12       23.49        6.66     10.73 o 
  14   3  12        4.67       22.48     19.58 o 
 -20   4  12        0.00        0.95      8.37 o 
 -19   4  12        2.32        5.64      7.10 o 
 -18   4  12        2.03        0.32      5.91 o 
 -17   4  12       15.03        7.27      5.37 o 
 -16   4  12       12.95        2.45     14.28 o 
 -15   4  12        6.89        5.98      6.44 o 
 -14   4  12        3.80       -4.31      4.31 o 
 -13   4  12        5.85        3.16      5.32 o 
 -12   4  12       40.17       22.01      6.92 o 
 -11   4  12       32.47       48.53      6.11 o 
 -10   4  12        0.59        8.46      4.47 o 
  -9   4  12       25.17       16.68      5.07 o 
  -8   4  12        0.07        1.21      4.17 o 
  -7   4  12       12.97       10.10      5.81 o 
  -6   4  12      107.37      101.82      8.77 o 
  -5   4  12        0.00       -3.40      3.55 o 
  -4   4  12        0.01        0.62      3.20 o 
  -3   4  12       21.42       26.30      5.31 o 
  -2   4  12       92.71       95.80      8.75 o 
  -1   4  12      120.52      132.19     12.17 o 
   0   4  12       48.79       54.65      6.90 o 
   1   4  12       72.84       64.49     10.78 o 
   2   4  12       16.05       21.25      6.51 o 
   3   4  12        4.98        0.21      4.86 o 
   4   4  12       26.23       28.80      7.90 o 
   5   4  12       11.96       13.02      8.18 o 
   6   4  12       13.90       23.04      7.20 o 
   7   4  12       27.74       21.97      8.64 o 
   8   4  12       11.33       16.40      9.97 o 
   9   4  12        0.03       -0.72      5.62 o 
  10   4  12        8.06        9.43      5.79 o 
  11   4  12        8.03       10.27      6.46 o 
  12   4  12        3.34        2.99      6.35 o 
 -17   5  12        8.51        3.65      5.44 o 
 -16   5  12        0.55       -4.61      5.03 o 
 -15   5  12        4.64        5.25      6.27 o 
 -14   5  12        1.70        8.97      5.88 o 
 -13   5  12        0.18        0.30      5.58 o 
 -12   5  12        0.01        3.69      8.17 o 
 -11   5  12        8.58       18.34     10.78 o 
 -10   5  12        9.08        9.34      7.39 o 
  -9   5  12       63.96       72.00      7.88 o 
  -8   5  12       57.09       43.56      8.86 o 
  -7   5  12       10.89       13.28      4.80 o 
  -6   5  12        3.07       12.27      4.36 o 
  -5   5  12       14.33       18.48      5.71 o 
  -4   5  12        0.56        9.18      7.16 o 
  -3   5  12        0.00       -2.74      3.94 o 
  -2   5  12       13.26       16.65      7.73 o 
  -1   5  12        2.42       -3.47      3.47 o 
   0   5  12        0.68        8.10      8.62 o 
   1   5  12        3.18        5.64      7.60 o 
   2   5  12        0.92        2.68      5.25 o 
   3   5  12        0.08        3.49      5.07 o 
   4   5  12        3.83        9.46      7.51 o 
   5   5  12        0.70        6.71      6.15 o 
   6   5  12        0.14        7.18      6.47 o 
   7   5  12        1.37       -4.73      6.77 o 
   8   5  12       12.29       13.16      7.27 o 
   9   5  12        0.01       11.24      6.92 o 
 -11   6  12       10.57        9.63     14.52 o 
 -10   6  12        0.62       -2.50      5.97 o 
  -9   6  12        1.76       -8.92     12.61 o 
  -8   6  12        5.79       19.79      5.61 o 
  -7   6  12       12.21       19.09      9.38 o 
  -6   6  12        5.85       10.29      5.47 o 
  -5   6  12       19.14       23.87      6.06 o 
  -4   6  12        2.28        0.20      8.00 o 
  -3   6  12       17.47        5.59      9.31 o 
  -2   6  12        8.34       -5.94      5.94 o 
  -1   6  12        8.52       19.41     10.39 o 
   0   6  12        7.77       17.67      8.21 o 
   1   6  12        0.20       -6.62      6.62 o 
   2   6  12        0.18       -7.79      9.13 o 
   3   6  12        2.36        0.79      7.75 o 
 -24   1  13       15.40       31.28      8.42 o 
 -23   1  13        0.37       -4.29      5.95 o 
 -22   1  13        4.93        8.49      7.88 o 
 -21   1  13        0.38        5.31      5.41 o 
 -20   1  13        8.52       10.52      4.30 o 
 -19   1  13        1.52        3.37      3.81 o 
 -18   1  13       14.69       20.54      6.28 o 
 -17   1  13       17.57       21.59      5.80 o 
 -16   1  13       94.20       92.32      6.67 o 
 -15   1  13        5.13       13.81      4.56 o 
 -14   1  13      213.23      223.08      8.69 o 
 -13   1  13       49.40       71.26      5.91 o 
 -12   1  13       99.25      104.88      7.41 o 
 -11   1  13       14.45       24.96      3.71 o 
 -10   1  13       33.08       35.47      4.07 o 
  -9   1  13       46.96       58.21      5.54 o 
  -8   1  13       12.78       19.99      3.51 o 
  -7   1  13       42.87       54.68      4.97 o 
  -6   1  13        0.02        0.08      2.35 o 
  -5   1  13       87.04      111.69      6.76 o 
  -4   1  13        9.78       15.81      5.00 o 
  -3   1  13       30.19       26.63      4.85 o 
  -2   1  13        7.09        9.50      3.05 o 
  -1   1  13       34.43       38.20      5.20 o 
   0   1  13       15.14       24.21      3.38 o 
   1   1  13        9.99       16.40      3.22 o 
   2   1  13       78.78       76.00      6.93 o 
   3   1  13       13.67       14.96      3.20 o 
   4   1  13      164.36      188.03      7.89 o 
   5   1  13       35.80       42.25      8.77 o 
   6   1  13        0.03        0.71      2.06 o 
   7   1  13       25.45       29.71      9.48 o 
   8   1  13       36.00       48.37      6.90 o 
   9   1  13       12.64        7.42      4.39 o 
  10   1  13        9.16        5.70      5.46 o 
  11   1  13        6.35       10.61      7.05 o 
  12   1  13        4.87       11.91      7.34 o 
  13   1  13        3.83        6.24      6.06 o 
  14   1  13       21.22       16.86     11.16 o 
  15   1  13        4.30       11.06      7.35 o 
 -23   2  13        0.49       -2.02      5.96 o 
 -22   2  13        1.56        3.48      7.19 o 
 -21   2  13        0.06        8.73      3.96 o 
 -20   2  13        3.21       13.74      5.75 o 
 -19   2  13       13.59       21.80      4.96 o 
 -18   2  13        2.08       -2.79      4.10 o 
 -17   2  13        0.62        0.56      6.51 o 
 -16   2  13       34.02       16.54      5.25 o 
 -15   2  13        0.41        8.99      3.51 o 
 -14   2  13      209.93      202.64     10.12 o 
 -13   2  13      345.34      348.06     15.81 o 
 -12   2  13        5.81       10.74      3.13 o 
 -11   2  13      126.68      120.71      6.89 o 
 -10   2  13       89.38      104.01      6.53 o 
  -9   2  13       83.50       84.95      5.86 o 
  -8   2  13       14.42        9.46      3.68 o 
  -7   2  13       37.47       54.47      5.29 o 
  -6   2  13        8.36        6.14      2.75 o 
  -5   2  13      191.64      191.64      7.82 o 
  -4   2  13        0.14        7.68      2.46 o 
  -3   2  13       56.11       65.81      5.91 o 
  -2   2  13       46.81       57.84      6.11 o 
  -1   2  13       33.77       29.15      5.60 o 
   0   2  13       55.76       63.63      6.56 o 
   1   2  13        0.03        4.64      2.90 o 
   2   2  13       67.09       72.36     11.87 o 
   3   2  13        0.20       -1.06      4.20 o 
   4   2  13       40.12       43.96      8.44 o 
   5   2  13       46.26       48.91      9.90 o 
   6   2  13       20.06       20.42      7.69 o 
   7   2  13        0.23        9.50      4.99 o 
   8   2  13       77.31      105.07     12.01 o 
   9   2  13       18.40       20.82      6.60 o 
  10   2  13        0.27        3.44      4.79 o 
  11   2  13        1.84        1.38      5.09 o 
  12   2  13        4.76       10.92      8.04 o 
  13   2  13        2.81       23.17     12.98 o 
  14   2  13       28.25       23.12     14.06 o 
  15   2  13        1.84        4.12      8.47 o 
 -22   3  13        2.51       19.69     10.76 o 
 -21   3  13        0.49       -1.01      7.98 o 
 -20   3  13        7.46       11.23      6.02 o 
 -19   3  13        1.89        0.76      6.70 o 
 -18   3  13        8.26        7.91      4.89 o 
 -17   3  13        1.59       -4.20      4.20 o 
 -16   3  13        0.14        5.72      6.01 o 
 -15   3  13       90.26       95.38     11.73 o 
 -14   3  13       12.28       19.96      4.32 o 
 -13   3  13        3.54       11.43      3.41 o 
 -12   3  13        0.05        0.51      4.47 o 
 -11   3  13        9.76       16.78      4.71 o 
 -10   3  13       11.82       10.90      3.87 o 
  -9   3  13       23.51        7.10      4.97 o 
  -8   3  13      107.92       81.68      7.90 o 
  -7   3  13      664.89      624.82     17.73 o 
  -6   3  13        0.10        4.07      4.92 o 
  -5   3  13       22.81       16.18      4.58 o 
  -4   3  13      242.46      227.29     18.58 o 
  -3   3  13        1.96        5.26      4.08 o 
  -2   3  13        1.00       -0.66      2.92 o 
  -1   3  13       11.58       13.17      4.29 o 
   0   3  13       22.04       17.87      8.02 o 
   1   3  13       76.57       75.46      8.38 o 
   2   3  13       19.27       28.00      4.95 o 
   3   3  13      229.58      237.06     10.94 o 
   4   3  13       12.53        4.39      5.17 o 
   5   3  13      146.62      153.57     20.52 o 
   6   3  13        0.61        5.84      4.80 o 
   7   3  13       34.31       21.00      9.19 o 
   8   3  13        0.84        2.17      4.77 o 
   9   3  13        0.58       -1.75      4.83 o 
  10   3  13        4.55        1.65      6.84 o 
  11   3  13       65.76       45.37      9.12 o 
  12   3  13       28.63       39.71      8.05 o 
  13   3  13        0.13        8.60     11.53 o 
 -19   4  13        1.58        3.58      5.37 o 
 -18   4  13        1.54       -4.70      4.70 o 
 -17   4  13        0.55        1.66      5.96 o 
 -16   4  13       14.37       24.00      6.02 o 
 -15   4  13       25.44       40.26      7.66 o 
 -14   4  13        3.42        2.70      4.68 o 
 -13   4  13        0.11        1.80     10.52 o 
 -12   4  13        0.75        1.56      6.20 o 
 -11   4  13       40.74       49.70      6.57 o 
 -10   4  13        1.78       -0.97      4.57 o 
  -9   4  13        1.48        6.87      3.95 o 
  -8   4  13      239.03      225.52     11.18 o 
  -7   4  13       43.31       34.56      7.26 o 
  -6   4  13       49.76       51.20      6.67 o 
  -5   4  13       62.70       50.65      8.90 o 
  -4   4  13       45.41       56.03      7.10 o 
  -3   4  13       10.67       16.75      4.41 o 
  -2   4  13        0.86        4.14      6.25 o 
  -1   4  13        8.63        6.78      4.01 o 
   0   4  13       20.42       14.56      6.79 o 
   1   4  13        0.56        4.07      3.28 o 
   2   4  13      129.99      131.64     16.40 o 
   3   4  13       73.66       52.63     10.83 o 
   4   4  13        0.63        2.33      6.00 o 
   5   4  13        0.60        1.80      6.36 o 
   6   4  13        0.28        3.64      6.06 o 
   7   4  13        0.05       13.67      5.38 o 
   8   4  13        0.12        0.80      5.27 o 
   9   4  13        1.48        4.21     10.90 o 
  10   4  13        4.58       -1.15      5.74 o 
  11   4  13        0.83        3.11      5.32 o 
 -16   5  13        4.79        5.94      5.98 o 
 -15   5  13        0.14        3.24      8.22 o 
 -14   5  13        9.04       -0.34      8.60 o 
 -13   5  13        0.00       -5.35      6.41 o 
 -12   5  13        9.79        6.39      7.93 o 
 -11   5  13       20.13       27.73      7.43 o 
 -10   5  13        9.04       13.90      4.71 o 
  -9   5  13        0.54        6.64      6.60 o 
  -8   5  13        1.05       -1.77      6.81 o 
  -7   5  13        0.59        2.67      6.14 o 
  -6   5  13       18.72       33.61      5.95 o 
  -5   5  13        6.16       12.68      4.25 o 
  -4   5  13       13.80       12.62      4.75 o 
  -3   5  13       10.07       15.11      4.54 o 
  -2   5  13        0.01       -0.70      9.36 o 
  -1   5  13        0.14        2.12      8.54 o 
   0   5  13        3.79        2.84      5.82 o 
   1   5  13        0.02      -10.36     15.70 o 
   2   5  13        3.67       -5.75      5.75 o 
   3   5  13        0.78        7.84      5.98 o 
   4   5  13       18.70       15.87      7.02 o 
   5   5  13       12.76        1.25      5.81 o 
   6   5  13        1.52        3.36      8.67 o 
   7   5  13        3.75       -1.84      9.21 o 
  -9   6  13        0.77        0.10      8.48 o 
  -8   6  13        3.47        4.37      4.92 o 
  -7   6  13        1.45        2.10      5.15 o 
  -6   6  13        0.12       -1.79      4.72 o 
  -5   6  13        0.72        0.33      5.91 o 
  -4   6  13        0.76        5.52      4.48 o 
  -3   6  13       13.30       19.28     10.69 o 
  -2   6  13        0.14      -15.97     23.86 o 
  -1   6  13        0.07       -4.02      8.89 o 
   0   6  13       15.55       16.17     13.16 o 
 -24   0  14        0.95       15.84     11.11 o 
 -23   0  14        9.18       21.43     11.74 o 
 -22   0  14        2.80       14.39     27.07 o 
 -21   0  14        8.42        4.40      9.13 o 
 -20   0  14        0.15        2.49      7.77 o 
 -19   0  14        0.11        2.74      4.47 o 
 -18   0  14       30.18       35.01      6.89 o 
 -17   0  14        0.34        4.31      4.81 o 
 -16   0  14        5.46       10.03      4.79 o 
 -15   0  14        0.15        4.52      6.09 o 
 -14   0  14      372.55      347.16     16.35 o 
 -13   0  14       30.08       23.27      7.05 o 
 -12   0  14      690.73      613.64     24.61 o 
 -11   0  14      319.36      315.79     14.69 o 
 -10   0  14       24.66       49.30      7.42 o 
  -9   0  14      378.22      316.81     18.13 o 
  -8   0  14        3.73        6.42      3.83 o 
  -7   0  14        0.19        3.28      4.27 o 
  -6   0  14      156.81      151.62     13.52 o 
  -5   0  14       97.88      112.82      9.41 o 
  -4   0  14      605.41      610.74     23.94 o 
  -3   0  14       57.10       55.98      7.81 o 
  -2   0  14       68.55       68.48      8.45 o 
  -1   0  14        8.14        2.09      3.27 o 
   0   0  14        3.92        1.60      7.88 o 
   1   0  14        9.64       14.20      9.03 o 
   2   0  14      324.04      341.00     15.44 o 
   3   0  14        1.03        3.45      3.58 o 
   4   0  14       36.71       30.48      6.12 o 
   5   0  14       10.05       12.17      5.97 o 
   6   0  14        1.24       10.08      4.32 o 
   7   0  14       40.59       63.10      8.80 o 
   8   0  14       42.13       21.75     21.88 o 
   9   0  14       10.97       13.75     12.26 o 
  10   0  14        6.54        9.27      8.15 o 
  11   0  14        2.20       34.01     18.51 o 
  12   0  14        0.07       16.73      8.80 o 
  13   0  14       29.39       24.39     16.12 o 
  14   0  14        2.16       -9.07      9.07 o 
  15   0  14       18.48        9.40      9.24 o 
 -24   1  14        0.31       13.12     11.51 o 
 -23   1  14        2.67        5.31      6.85 o 
 -22   1  14        0.77       -7.69      7.69 o 
 -21   1  14        1.52        0.20      5.86 o 
 -20   1  14        1.38        4.98      3.76 o 
 -19   1  14        0.08        1.86      4.45 o 
 -18   1  14        6.38       -3.72      3.72 o 
 -17   1  14       36.36       31.94      4.83 o 
 -16   1  14        0.49        5.47      3.27 o 
 -15   1  14       59.35       99.40      7.40 o 
 -14   1  14       48.23       67.55     11.10 o 
 -13   1  14        3.87        0.35      3.17 o 
 -12   1  14      939.41      828.47     20.91 o 
 -11   1  14      126.03      126.54      7.93 o 
 -10   1  14      234.53      210.70      8.77 o 
  -9   1  14       36.38       45.98      4.92 o 
  -8   1  14      173.49      172.42      8.55 o 
  -7   1  14       76.77       94.30      6.50 o 
  -6   1  14        4.83        7.10      3.96 o 
  -5   1  14        9.65        2.43      3.66 o 
  -4   1  14        2.96        1.22      2.65 o 
  -3   1  14        3.08        3.34      3.17 o 
  -2   1  14        0.22        4.54      2.27 o 
  -1   1  14       18.28       19.12      4.13 o 
   0   1  14       73.40       77.04      6.05 o 
   1   1  14       43.28       39.70      7.68 o 
   2   1  14        2.18       -1.42      2.55 o 
   3   1  14        1.95        5.81      3.13 o 
   4   1  14      197.31      185.93      8.26 o 
   5   1  14       27.03       29.42      5.97 o 
   6   1  14       10.65       10.19      4.15 o 
   7   1  14       26.37       18.03      4.84 o 
   8   1  14        1.46       10.49      4.44 o 
   9   1  14       11.92       15.30      4.50 o 
  10   1  14       39.98       35.86     16.27 o 
  11   1  14        2.40       13.24      8.17 o 
  12   1  14        0.04        5.72      5.93 o 
  13   1  14        0.48       17.85      9.29 o 
  14   1  14       10.85       12.82      6.91 o 
 -23   2  14        2.39        9.91     10.31 o 
 -22   2  14        0.67        5.98      7.31 o 
 -21   2  14        2.35       18.92     10.04 o 
 -20   2  14        3.36        6.79      4.85 o 
 -19   2  14        0.89        7.03      4.56 o 
 -18   2  14       18.19       25.32      5.12 o 
 -17   2  14       36.78       39.87      5.79 o 
 -16   2  14        2.65       -1.67      2.61 o 
 -15   2  14       56.08       64.11      5.82 o 
 -14   2  14      120.74      115.42      7.25 o 
 -13   2  14      184.90      191.40     12.22 o 
 -12   2  14        6.61       10.85      3.80 o 
 -11   2  14        0.01       -5.82      6.89 o 
 -10   2  14       91.62       88.97      7.70 o 
  -9   2  14       13.66       23.03      8.22 o 
  -8   2  14       38.25       38.72      5.75 o 
  -7   2  14      183.26      162.78      9.38 o 
  -6   2  14       14.54       13.00      3.73 o 
  -5   2  14       59.24       62.73      6.67 o 
  -4   2  14        0.17        8.72      5.01 o 
  -3   2  14      145.62      140.26      8.56 o 
  -2   2  14        1.97        3.93      2.82 o 
  -1   2  14        3.41        5.51      2.82 o 
   0   2  14        1.76        4.30      4.72 o 
   1   2  14        1.07       -2.12      2.52 o 
   2   2  14        1.36        4.43      3.12 o 
   3   2  14       77.07       92.46      7.93 o 
   4   2  14       12.69       24.00      5.50 o 
   5   2  14       11.14       12.73      5.81 o 
   6   2  14       92.41       76.08     10.74 o 
   7   2  14        0.76       -2.54      5.06 o 
   8   2  14       81.32       78.90     10.65 o 
   9   2  14       18.79       15.57      6.24 o 
  10   2  14        7.02       11.45      4.98 o 
  11   2  14        6.62       24.54      9.11 o 
  12   2  14        7.16        7.39      7.44 o 
  13   2  14       12.36       16.81     13.57 o 
 -21   3  14        0.13       13.39     10.56 o 
 -20   3  14        0.90        7.19      5.64 o 
 -19   3  14        0.10       -1.90      7.53 o 
 -18   3  14        4.33       12.09      5.58 o 
 -17   3  14        0.42       -2.31      4.89 o 
 -16   3  14        0.81       -2.79      7.55 o 
 -15   3  14       64.52       56.13      7.79 o 
 -14   3  14       24.32       23.38      5.14 o 
 -13   3  14       16.40       12.34      4.00 o 
 -12   3  14        0.09        0.33      3.02 o 
 -11   3  14       25.49       24.56      5.21 o 
 -10   3  14        0.09        4.69      3.54 o 
  -9   3  14       18.65       23.11      5.17 o 
  -8   3  14       22.99       32.28     12.73 o 
  -7   3  14      182.23      165.52     14.27 o 
  -6   3  14      137.32      134.53      9.83 o 
  -5   3  14       18.93       27.62      4.99 o 
  -4   3  14        1.08       -0.72      3.21 o 
  -3   3  14       46.50       54.37      7.00 o 
  -2   3  14        7.36        8.92      3.60 o 
  -1   3  14        2.44       -2.16      4.36 o 
   0   3  14       19.08       18.24      4.63 o 
   1   3  14       35.59       38.09      6.20 o 
   2   3  14       66.56       62.67      9.00 o 
   3   3  14       47.58       31.46     13.85 o 
   4   3  14       54.48       27.84     11.61 o 
   5   3  14       58.91       77.94     11.49 o 
   6   3  14       14.59       21.18     10.83 o 
   7   3  14      132.06      151.88     15.34 o 
   8   3  14        8.64       -0.30      4.96 o 
   9   3  14        0.12       10.59      6.18 o 
  10   3  14       35.48       26.30      8.55 o 
  11   3  14        1.88        3.44      5.26 o 
  12   3  14       13.72       15.24      8.36 o 
 -19   4  14        1.29        2.57      5.49 o 
 -18   4  14        1.04       -4.01     11.09 o 
 -17   4  14        1.22        5.06      5.50 o 
 -16   4  14       19.06       36.52      7.87 o 
 -15   4  14        1.31        1.90      4.96 o 
 -14   4  14       19.58       13.46      7.40 o 
 -13   4  14        1.33        0.22      7.16 o 
 -12   4  14       10.24        4.33      7.43 o 
 -11   4  14        2.22       -0.02      5.05 o 
 -10   4  14        2.62        3.46      3.44 o 
  -9   4  14       12.92       11.57      6.04 o 
  -8   4  14        0.83        4.18      7.48 o 
  -7   4  14        0.11        1.40      3.30 o 
  -6   4  14       42.78       40.24      5.97 o 
  -5   4  14      100.92      106.34     10.61 o 
  -4   4  14        0.11        6.79      4.20 o 
  -3   4  14       10.81       10.17      5.13 o 
  -2   4  14       97.80       94.84      9.20 o 
  -1   4  14       68.98       76.31      8.30 o 
   0   4  14       33.29       48.64      6.87 o 
   1   4  14        0.36        1.08      3.69 o 
   2   4  14       32.55       28.49      7.59 o 
   3   4  14       13.69       -1.13      6.67 o 
   4   4  14        8.95        6.15      5.19 o 
   5   4  14       42.47       23.94     13.82 o 
   6   4  14        1.87       12.00      9.74 o 
   7   4  14        7.31        9.84      7.20 o 
   8   4  14       28.93       38.00      9.05 o 
   9   4  14        2.79        0.15      7.58 o 
  10   4  14        2.47        4.92      8.06 o 
 -15   5  14        0.20        7.91      5.65 o 
 -14   5  14        0.10       -3.46      5.87 o 
 -13   5  14        3.45        8.62      5.82 o 
 -12   5  14        8.91       11.49      6.23 o 
 -11   5  14        2.53        1.45      7.54 o 
 -10   5  14        8.89       12.69      5.10 o 
  -9   5  14       28.72       25.17      9.30 o 
  -8   5  14        0.80       -0.13      4.44 o 
  -7   5  14        0.40        2.14      4.51 o 
  -6   5  14        7.15       10.67      6.75 o 
  -5   5  14        2.92       14.14      4.74 o 
  -4   5  14       20.51       22.50      5.45 o 
  -3   5  14        3.39        3.63      4.30 o 
  -2   5  14        0.58        1.77      4.23 o 
  -1   5  14        3.34        4.75      5.85 o 
   0   5  14        1.08       -1.83      5.04 o 
   1   5  14        0.06        3.78      4.83 o 
   2   5  14        3.07       -2.96      4.78 o 
   3   5  14        5.17       13.43      5.65 o 
   4   5  14       15.10        9.74      7.10 o 
   5   5  14       14.88        8.73     10.47 o 
   6   5  14        0.20       16.07     17.23 o 
 -23   1  15        3.20       -6.69      6.69 o 
 -22   1  15        0.57        5.65      6.81 o 
 -21   1  15        4.72       10.05      4.64 o 
 -20   1  15        2.86       10.56      7.79 o 
 -19   1  15        0.16        5.52      4.32 o 
 -18   1  15       21.20       17.43      4.39 o 
 -17   1  15       12.69       12.97      7.74 o 
 -16   1  15        3.67        5.13      3.50 o 
 -15   1  15        1.88        4.75      3.42 o 
 -14   1  15      153.33      163.50      8.73 o 
 -13   1  15       44.06       47.27      5.98 o 
 -12   1  15      294.03      300.08     10.79 o 
 -11   1  15        0.89        7.72      4.39 o 
 -10   1  15      542.57      550.22     16.95 o 
  -9   1  15       12.15       19.07      3.85 o 
  -8   1  15       24.16       30.11      4.34 o 
  -7   1  15      200.01      204.89      8.58 o 
  -6   1  15        4.88        1.42      2.62 o 
  -5   1  15       19.05        3.00      7.37 o 
  -4   1  15       44.14       53.10      8.12 o 
  -3   1  15       40.49       34.87      6.96 o 
  -2   1  15       97.82       97.36      6.96 o 
  -1   1  15       21.88       15.57      5.49 o 
   0   1  15        0.88       -2.18      4.15 o 
   1   1  15       22.55       28.14      3.94 o 
   2   1  15        0.00        0.70      3.04 o 
   3   1  15        9.70       15.04      4.15 o 
   4   1  15       72.27       70.83      8.73 o 
   5   1  15        1.51        3.59      2.76 o 
   6   1  15       25.03       23.41     11.42 o 
   7   1  15        9.77       11.11      5.41 o 
   8   1  15        2.96        4.80      4.75 o 
   9   1  15       17.85       12.07      9.05 o 
  10   1  15       46.35       36.48     11.73 o 
  11   1  15        0.00        9.69      6.31 o 
  12   1  15        3.58       26.07      7.76 o 
  13   1  15       10.90       17.44     13.51 o 
 -22   2  15        0.51        9.47      6.20 o 
 -21   2  15        2.59       17.73      8.15 o 
 -20   2  15        0.00        8.64      5.21 o 
 -19   2  15        3.57        5.90      5.26 o 
 -18   2  15        5.42        2.19      4.71 o 
 -17   2  15       11.50        7.63      5.55 o 
 -16   2  15        1.57       -1.81      3.36 o 
 -15   2  15       23.86       29.99      5.68 o 
 -14   2  15       22.44       20.46      5.11 o 
 -13   2  15      139.77      156.69     10.21 o 
 -12   2  15       19.83       20.00      4.90 o 
 -11   2  15       42.37       61.08     11.45 o 
 -10   2  15        1.94       -4.06      5.53 o 
  -9   2  15       25.61       21.76      5.02 o 
  -8   2  15       31.51       44.77      6.32 o 
  -7   2  15        0.60       -2.96      8.43 o 
  -6   2  15       38.91       36.57      5.49 o 
  -5   2  15        0.70        4.49      4.12 o 
  -4   2  15       14.93        4.39      7.86 o 
  -3   2  15       50.21       49.41      8.30 o 
  -2   2  15       77.14       84.74     11.40 o 
  -1   2  15        0.69        1.79      5.32 o 
   0   2  15       11.95       14.22      5.24 o 
   1   2  15        5.09        9.45      3.11 o 
   2   2  15        0.01       -3.24      3.24 o 
   3   2  15        5.15        6.14      4.90 o 
   4   2  15       68.73       52.79      9.81 o 
   5   2  15        1.48        5.21      4.98 o 
   6   2  15       13.16       -2.20      9.03 o 
   7   2  15        0.47        4.02      5.26 o 
   8   2  15       36.40       29.01      6.56 o 
   9   2  15      115.70      114.75     13.13 o 
  10   2  15       15.07       17.54      6.23 o 
  11   2  15        2.72       -5.42      9.66 o 
  12   2  15        0.98       15.45      9.28 o 
 -21   3  15        0.48       11.56      5.79 o 
 -20   3  15        1.11        1.32      5.55 o 
 -19   3  15        9.25        2.42      6.15 o 
 -18   3  15        0.14        3.84      5.37 o 
 -17   3  15        2.02        3.57      6.06 o 
 -16   3  15       22.12        9.38      6.07 o 
 -15   3  15        0.77       -0.03      3.84 o 
 -14   3  15        0.37        5.07      9.06 o 
 -13   3  15       29.99       21.66      9.10 o 
 -12   3  15       20.88       26.62      5.28 o 
 -11   3  15        6.57        4.88      3.56 o 
 -10   3  15       45.02       50.77      6.82 o 
  -9   3  15        5.57       -0.96      9.48 o 
  -8   3  15      161.25      171.67     13.25 o 
  -7   3  15       31.28       34.19      6.03 o 
  -6   3  15        4.54        8.47      3.98 o 
  -5   3  15       74.75       82.37      8.59 o 
  -4   3  15        3.31        3.21      7.03 o 
  -3   3  15        1.78        4.67      3.21 o 
  -2   3  15       35.67       26.60      6.40 o 
  -1   3  15        5.06        5.80      4.41 o 
   0   3  15       23.41       18.03      7.48 o 
   1   3  15        1.12       -0.71      5.52 o 
   2   3  15       22.27       13.47      4.19 o 
   3   3  15       84.89       83.33     11.70 o 
   4   3  15        0.27        2.08      7.08 o 
   5   3  15       21.12       23.56      7.35 o 
   6   3  15       11.39        6.30      6.33 o 
   7   3  15       89.79       62.98     21.18 o 
   8   3  15       15.86       17.29      6.85 o 
   9   3  15       10.20        7.29      5.19 o 
  10   3  15       30.17       19.61     12.40 o 
  11   3  15        1.83        1.29      7.34 o 
 -18   4  15        0.91       -0.44      5.67 o 
 -17   4  15        3.57       -1.03     12.54 o 
 -16   4  15        3.19       63.18     36.03 o 
 -15   4  15       10.39        5.47      7.77 o 
 -14   4  15        6.75       15.88     13.24 o 
 -13   4  15       10.84       12.86      5.60 o 
 -12   4  15        0.71       -1.54      3.69 o 
 -11   4  15       26.86       31.46      6.06 o 
 -10   4  15       15.04       14.63      7.72 o 
  -9   4  15       18.11       11.48      4.65 o 
  -8   4  15        2.35        0.44      3.73 o 
  -7   4  15       35.03       36.44      6.43 o 
  -6   4  15        0.09        3.17      5.63 o 
  -5   4  15        0.05       -0.04      5.94 o 
  -4   4  15        9.48       17.77      4.40 o 
  -3   4  15        6.94        3.26      3.86 o 
  -2   4  15       22.09       10.12      4.20 o 
  -1   4  15        1.76       12.18      3.85 o 
   0   4  15        1.39        8.88      4.18 o 
   1   4  15        0.05        9.77      6.44 o 
   2   4  15       11.55        8.50      5.86 o 
   3   4  15        0.10        2.06      5.71 o 
   4   4  15       51.50       34.83      9.49 o 
   5   4  15        3.26       15.39      6.59 o 
   6   4  15        0.14        0.73      5.14 o 
   7   4  15        2.88       -2.01      5.28 o 
   8   4  15        1.33       -0.22     10.13 o 
 -14   5  15        3.00        7.80      7.66 o 
 -13   5  15        1.04        0.30      5.79 o 
 -12   5  15        0.60       12.74      7.10 o 
 -11   5  15        0.13        5.98      4.07 o 
 -10   5  15        6.75        3.96      7.50 o 
  -9   5  15        4.41       14.51      4.97 o 
  -8   5  15        0.41        3.07      4.32 o 
  -7   5  15        3.79        1.66      4.03 o 
  -6   5  15       30.90       20.44     10.07 o 
  -5   5  15       63.04       70.94      8.52 o 
  -4   5  15        0.13        3.00      4.37 o 
  -3   5  15        6.13        5.31      5.82 o 
  -2   5  15       14.78       22.89      5.71 o 
  -1   5  15        2.72        4.12      8.35 o 
   0   5  15        0.07       -3.77      8.34 o 
   1   5  15        8.49       12.44      6.49 o 
   2   5  15        0.43       10.81      7.03 o 
   3   5  15        9.92       14.41      8.10 o 
   4   5  15        0.11        3.77      7.33 o 
 -23   0  16        0.86        2.47     10.86 o 
 -22   0  16       10.69       -5.76     12.18 o 
 -21   0  16       24.41       22.54     13.66 o 
 -20   0  16        0.11       10.32      7.57 o 
 -19   0  16        0.02        9.91      5.50 o 
 -18   0  16        0.45        5.49      5.72 o 
 -17   0  16        1.70       -1.26      4.42 o 
 -16   0  16        5.74        6.81      4.87 o 
 -15   0  16       88.65      127.12     15.47 o 
 -14   0  16       36.66       47.24     14.89 o 
 -13   0  16       25.13       29.33      8.22 o 
 -12   0  16       26.27       28.77     11.85 o 
 -11   0  16      384.20      346.20     48.13 o 
 -10   0  16      644.76      609.12     28.30 o 
  -9   0  16      520.06      451.49     22.04 o 
  -8   0  16      486.65      402.27     24.21 o 
  -7   0  16      415.66      394.70     16.70 o 
  -6   0  16       14.22        9.17      5.65 o 
  -5   0  16      209.15      197.90     12.59 o 
  -4   0  16        1.78        0.97      4.07 o 
  -3   0  16       81.40       97.10     14.24 o 
  -2   0  16       69.85       82.17      9.20 o 
  -1   0  16       41.36       47.93      8.25 o 
   0   0  16       63.96       88.63     10.40 o 
   1   0  16       15.96        6.72      4.22 o 
   2   0  16        4.16        4.65      4.53 o 
   3   0  16       99.92      106.57     10.86 o 
   4   0  16        3.85        9.60      4.30 o 
   5   0  16       18.87       18.04      7.54 o 
   6   0  16        0.05        5.20      4.94 o 
   7   0  16       85.79       58.34     52.49 o 
   8   0  16       26.74       39.70     25.34 o 
   9   0  16        4.01        5.72      8.25 o 
  10   0  16        0.83       14.44     10.38 o 
  11   0  16       11.47       -6.32      8.77 o 
  12   0  16        4.32       -3.61     10.09 o 
 -22   1  16        0.73        1.66      7.59 o 
 -21   1  16        0.03        4.35      4.75 o 
 -20   1  16        0.76       -5.64      5.64 o 
 -19   1  16        7.42        9.75      6.78 o 
 -18   1  16        7.35        6.07      3.60 o 
 -17   1  16        3.03       12.71      4.12 o 
 -16   1  16       73.81       77.17      7.33 o 
 -15   1  16        0.90        1.76      2.90 o 
 -14   1  16        0.35        7.38      3.52 o 
 -13   1  16      217.71      196.63     10.28 o 
 -12   1  16        0.11        4.67      3.28 o 
 -11   1  16        2.20        3.89      3.99 o 
 -10   1  16       32.98       54.75      6.13 o 
  -9   1  16        3.51        7.91      3.58 o 
  -8   1  16       12.26       18.37      4.19 o 
  -7   1  16       11.44       12.89      3.87 o 
  -6   1  16       43.60       42.67      5.12 o 
  -5   1  16       36.14       26.63      6.32 o 
  -4   1  16       60.79       59.30      6.68 o 
  -3   1  16        1.15        0.04      5.06 o 
  -2   1  16        1.06       -1.28      2.63 o 
  -1   1  16       26.82       23.47      4.50 o 
   0   1  16        8.90        6.78      3.31 o 
   1   1  16        0.19        3.82      2.52 o 
   2   1  16        2.31        0.83      3.18 o 
   3   1  16        4.91        6.27      3.18 o 
   4   1  16        4.33        3.51      3.23 o 
   5   1  16        0.00       -1.56      2.98 o 
   6   1  16        7.41        4.33      7.00 o 
   7   1  16        0.35       11.82      6.81 o 
   8   1  16       10.57       15.30      4.69 o 
   9   1  16        0.03       11.91      6.49 o 
  10   1  16        9.21       23.27      7.35 o 
  11   1  16        3.89       13.33      7.10 o 
  12   1  16        4.51       12.65     11.48 o 
 -21   2  16        1.46       15.80      6.28 o 
 -20   2  16        0.06       -1.57      6.01 o 
 -19   2  16        0.05        3.11     12.09 o 
 -18   2  16        0.22        0.43      6.75 o 
 -17   2  16        0.17       10.55      4.05 o 
 -16   2  16       13.87       18.25      4.86 o 
 -15   2  16        1.15        4.41      4.27 o 
 -14   2  16      121.65      117.32     10.02 o 
 -13   2  16       38.61       42.81      6.36 o 
 -12   2  16        0.41       -1.43      6.32 o 
 -11   2  16        1.97        1.38      4.04 o 
 -10   2  16        5.75        9.23      4.29 o 
  -9   2  16        0.00        2.81      8.76 o 
  -8   2  16        0.15       -0.39      3.46 o 
  -7   2  16       34.90       27.96      5.89 o 
  -6   2  16       19.10       13.66      5.23 o 
  -5   2  16       81.79       80.61      8.57 o 
  -4   2  16      230.62      119.62     45.74 o 
  -3   2  16        2.05        2.39      4.88 o 
  -2   2  16       12.01       16.34      4.30 o 
  -1   2  16       13.84       10.45      3.94 o 
   0   2  16        0.04        4.41      5.69 o 
   1   2  16        0.68        1.30      2.93 o 
   2   2  16        0.76        3.51      3.81 o 
   3   2  16        3.68        1.97      5.33 o 
   4   2  16        0.28        2.36      4.85 o 
   5   2  16       40.97       30.04      6.92 o 
   6   2  16        0.09        0.83      5.22 o 
   7   2  16       13.00        3.77      5.27 o 
   8   2  16       66.26       52.48      8.89 o 
   9   2  16       41.90       32.17      7.79 o 
  10   2  16        0.81       17.19      9.39 o 
  11   2  16       12.72       18.21     15.18 o 
 -20   3  16        5.84       -6.48      7.82 o 
 -19   3  16        8.01       -0.01      6.40 o 
 -18   3  16        0.14       19.23      7.76 o 
 -17   3  16        3.94       -0.64      5.01 o 
 -16   3  16        3.41       -1.31      5.45 o 
 -15   3  16        2.32       17.31      5.74 o 
 -14   3  16        2.22       14.23      6.51 o 
 -13   3  16       13.47       29.84      7.05 o 
 -12   3  16        1.41       15.23      4.38 o 
 -11   3  16       17.69       14.72      7.27 o 
 -10   3  16        9.01       12.89      5.79 o 
  -9   3  16        2.02       -7.15      9.45 o 
  -8   3  16       19.27       23.43      8.05 o 
  -7   3  16       10.19        4.47     10.28 o 
  -6   3  16       17.79       19.73      6.38 o 
  -5   3  16        8.51       10.63      3.87 o 
  -4   3  16      183.71      167.58     10.70 o 
  -3   3  16        1.19       -0.62      3.04 o 
  -2   3  16       10.05        8.72      3.98 o 
  -1   3  16       36.80       27.77      5.61 o 
   0   3  16       70.88       80.92     16.34 o 
   1   3  16       14.72       21.92      5.04 o 
   2   3  16        0.65       -3.09      4.19 o 
   3   3  16        7.98        5.33      5.80 o 
   4   3  16       23.46       15.47      9.38 o 
   5   3  16        0.49        1.94      8.13 o 
   6   3  16        1.89       -2.91      5.35 o 
   7   3  16        3.47        3.36      5.80 o 
   8   3  16        0.42       11.90      8.86 o 
   9   3  16        0.88        0.97      5.92 o 
 -17   4  16        0.61        7.75      5.99 o 
 -16   4  16        5.82       13.48     12.72 o 
 -15   4  16        1.31       11.36      6.65 o 
 -14   4  16        0.24        7.06      5.76 o 
 -13   4  16       15.82       19.50      5.32 o 
 -12   4  16        5.53        8.82      6.44 o 
 -11   4  16        9.34       18.53      9.70 o 
 -10   4  16        3.98        5.74      4.65 o 
  -9   4  16       41.69       45.07      9.60 o 
  -8   4  16       14.95       20.24      5.29 o 
  -7   4  16       24.90       20.39      7.62 o 
  -6   4  16        1.83       -6.32      7.77 o 
  -5   4  16        1.03        0.05      6.79 o 
  -4   4  16       44.14       43.38      6.70 o 
  -3   4  16        0.33        2.44      4.23 o 
  -2   4  16        0.57        2.04      6.65 o 
  -1   4  16        0.03       -3.48      4.77 o 
   0   4  16        0.00       14.77     10.02 o 
   1   4  16        7.33        3.78      9.05 o 
   2   4  16        0.02        1.01     10.78 o 
   3   4  16        6.53        6.86      7.67 o 
   4   4  16        0.18        1.48      5.84 o 
   5   4  16        1.92       12.22      6.51 o 
   6   4  16        0.17        8.24     11.30 o 
 -12   5  16        3.26       28.63     11.84 o 
 -11   5  16        0.20        6.85      4.80 o 
 -10   5  16        3.68        6.52     10.49 o 
  -9   5  16       11.54       27.71     14.06 o 
  -8   5  16        1.14       -1.44      7.05 o 
  -7   5  16        4.19        2.18      8.45 o 
  -6   5  16        8.08       11.06      5.31 o 
  -5   5  16        0.01        1.78      5.72 o 
  -4   5  16        2.91        7.62      4.49 o 
  -3   5  16        3.03       17.96      5.82 o 
  -2   5  16        0.19       -4.07      4.39 o 
  -1   5  16        0.81       -6.91      6.91 o 
   0   5  16       14.79       16.71     13.56 o 
   1   5  16        4.96       -1.55     20.96 o 
 -22   1  17        7.15        8.58      8.72 o 
 -21   1  17        2.95       -4.13      4.84 o 
 -20   1  17        6.85       12.55      5.54 o 
 -19   1  17        5.81       21.35      5.99 o 
 -18   1  17        0.55        2.66      5.22 o 
 -17   1  17        1.08        0.95      3.68 o 
 -16   1  17        4.40       -1.38      5.25 o 
 -15   1  17        1.41        4.88      5.37 o 
 -14   1  17        4.59        7.63      3.99 o 
 -13   1  17        0.36        7.59      3.94 o 
 -12   1  17       13.61       20.12      7.31 o 
 -11   1  17       10.44       10.93      4.10 o 
 -10   1  17        1.52        2.66      6.80 o 
  -9   1  17      157.39      150.23     14.15 o 
  -8   1  17       81.33       76.19      7.13 o 
  -7   1  17      160.60      155.85      8.45 o 
  -6   1  17       36.06       37.29      5.28 o 
  -5   1  17        0.87        2.38      4.99 o 
  -4   1  17       10.79        7.68      5.24 o 
  -3   1  17       63.61       52.67      7.22 o 
  -2   1  17        0.29        9.49      3.28 o 
  -1   1  17       36.52       34.22      5.94 o 
   0   1  17        0.50        0.95      2.57 o 
   1   1  17       27.85       31.00      4.73 o 
   2   1  17       15.05       15.92      6.99 o 
   3   1  17        0.11        2.88      3.47 o 
   4   1  17        0.00       -2.49      2.88 o 
   5   1  17        3.07        7.97      4.49 o 
   6   1  17        6.19        6.58      4.28 o 
   7   1  17        0.11        6.05      4.76 o 
   8   1  17        1.07        3.98      8.24 o 
   9   1  17       11.85        6.76     15.67 o 
  10   1  17       16.46       11.61     18.21 o 
 -21   2  17        7.49       -0.70      6.24 o 
 -20   2  17        3.33        4.29      5.84 o 
 -19   2  17        4.57        9.08      5.93 o 
 -18   2  17        2.63       10.91     11.35 o 
 -17   2  17        0.07        4.72      4.11 o 
 -16   2  17       13.94       21.77      5.67 o 
 -15   2  17        2.00        6.35      5.70 o 
 -14   2  17        7.70       10.92      4.33 o 
 -13   2  17        0.52        0.75      3.41 o 
 -12   2  17        6.51       10.00      4.58 o 
 -11   2  17       55.05       55.92      7.25 o 
 -10   2  17        1.18        7.77      4.70 o 
  -9   2  17       46.21       50.89      7.09 o 
  -8   2  17       34.87       28.93      5.74 o 
  -7   2  17       40.49       31.95      6.15 o 
  -6   2  17       32.84       35.83      6.84 o 
  -5   2  17       19.38       23.55      6.53 o 
  -4   2  17       14.92        7.30      3.92 o 
  -3   2  17        0.15        3.19      3.28 o 
  -2   2  17       10.29        8.78      7.13 o 
  -1   2  17        0.36        2.43      3.24 o 
   0   2  17        0.33        2.82      3.25 o 
   1   2  17       31.58       20.54      4.31 o 
   2   2  17       16.08       15.77      4.16 o 
   3   2  17        2.18       -5.23      5.49 o 
   4   2  17       11.62        2.22      4.88 o 
   5   2  17        0.07       -4.19      4.19 o 
   6   2  17       18.47       13.24      6.32 o 
   7   2  17        3.19        3.69      5.48 o 
   8   2  17        1.38        1.54      7.43 o 
   9   2  17        2.39        7.48      5.92 o 
 -19   3  17        2.64       -5.64      6.75 o 
 -18   3  17        5.77       19.90     12.37 o 
 -17   3  17        1.23        5.68      7.04 o 
 -16   3  17        5.87        6.79      5.91 o 
 -15   3  17        0.01       10.45      4.41 o 
 -14   3  17        5.93        0.17      6.82 o 
 -13   3  17        6.80        8.64     10.35 o 
 -12   3  17       57.07       55.70      7.52 o 
 -11   3  17       88.16       99.19      9.64 o 
 -10   3  17        1.43       -0.17     10.66 o 
  -9   3  17       14.35       21.84      7.65 o 
  -8   3  17       15.58       25.63      8.78 o 
  -7   3  17       23.20       12.04      7.91 o 
  -6   3  17       57.20       41.97      8.17 o 
  -5   3  17      123.25      114.34      9.52 o 
  -4   3  17        0.11        3.36      3.45 o 
  -3   3  17       42.47       31.97      6.11 o 
  -2   3  17       97.62       89.24     14.46 o 
  -1   3  17        2.43        6.87      5.74 o 
   0   3  17        7.10        9.91      3.68 o 
   1   3  17       22.74       28.43      5.27 o 
   2   3  17        2.07       -4.51      4.80 o 
   3   3  17       12.49       10.15      5.90 o 
   4   3  17        2.81        3.22      5.28 o 
   5   3  17       67.35       71.46     13.59 o 
   6   3  17        0.06        0.52      5.83 o 
   7   3  17        2.65        6.56      6.30 o 
 -16   4  17       12.15       24.20      7.82 o 
 -15   4  17        0.45        4.07      6.12 o 
 -14   4  17        0.65       -2.92      5.11 o 
 -13   4  17        0.00        2.34      7.05 o 
 -12   4  17        4.72        8.57      4.76 o 
 -11   4  17        0.06        3.14     10.97 o 
 -10   4  17        1.57        4.45      4.99 o 
  -9   4  17        7.82        8.75      5.45 o 
  -8   4  17        0.68        5.18      4.56 o 
  -7   4  17        0.67       -0.09      9.64 o 
  -6   4  17       42.50       43.43     12.28 o 
  -5   4  17        0.94        1.13      7.34 o 
  -4   4  17        9.26        2.09      4.35 o 
  -3   4  17        4.11        9.74      7.38 o 
  -2   4  17        4.92        8.78      5.38 o 
  -1   4  17        0.58        5.65      5.46 o 
   0   4  17        1.01        9.62      7.08 o 
   1   4  17        0.08       -3.00      6.25 o 
   2   4  17        9.28        3.23     13.39 o 
   3   4  17        0.73       -5.07      5.76 o 
   4   4  17       19.82        7.70      9.07 o 
  -8   5  17        0.04       -7.77      7.77 o 
  -7   5  17        1.87       -0.56      5.13 o 
  -6   5  17        1.43       -1.50      4.16 o 
  -5   5  17        5.11        0.05      7.12 o 
  -4   5  17        0.06        5.78      7.35 o 
  -3   5  17        4.69        1.28      7.20 o 
 -21   0  18       27.61       31.43     13.66 o 
 -20   0  18        0.15       -1.66      7.65 o 
 -19   0  18        2.64       -1.30      5.29 o 
 -18   0  18        9.02       16.71      9.71 o 
 -17   0  18        5.70        5.43      8.39 o 
 -16   0  18        0.09       -5.17      6.01 o 
 -15   0  18       27.48       21.48      7.90 o 
 -14   0  18        0.93        3.53      4.98 o 
 -13   0  18       25.69       34.29      9.63 o 
 -12   0  18       84.79       81.66     11.52 o 
 -11   0  18      125.27      135.40     40.48 o 
 -10   0  18      133.24      127.85     17.92 o 
  -9   0  18      138.86      115.63     14.04 o 
  -8   0  18       10.06       15.47      9.46 o 
  -7   0  18      263.76      254.06     17.65 o 
  -6   0  18        0.96       25.04     11.71 o 
  -5   0  18       12.30       38.45      7.36 o 
  -4   0  18       25.84       36.70     12.29 o 
  -3   0  18        0.50        6.85      5.40 o 
  -2   0  18        2.11       -4.98      6.82 o 
  -1   0  18        0.85       -4.25      4.47 o 
   0   0  18       44.11       33.64      9.68 o 
   1   0  18       19.74       16.70      5.76 o 
   2   0  18        2.83       -2.75      4.64 o 
   3   0  18       26.42       32.03      8.55 o 
   4   0  18       50.33       62.48      9.68 o 
   5   0  18        0.00       -1.50      4.51 o 
   6   0  18        4.23        6.26     24.35 o 
   7   0  18       15.70        9.63     24.93 o 
   8   0  18        0.12        2.11      9.69 o 
   9   0  18        3.72       -5.39      9.39 o 
 -21   1  18        6.31        5.92      5.57 o 
 -20   1  18        0.23       -5.05      5.05 o 
 -19   1  18        4.34        6.01      4.00 o 
 -18   1  18        1.31        1.91      4.18 o 
 -17   1  18        0.31       -2.55      3.80 o 
 -16   1  18        0.34       11.37      3.83 o 
 -15   1  18        9.01       13.14      4.60 o 
 -14   1  18        9.43        8.50      5.15 o 
 -13   1  18       12.31       16.95      6.60 o 
 -12   1  18       14.66       19.05      5.52 o 
 -11   1  18        0.98        1.12      7.43 o 
 -10   1  18       73.49       61.86      6.74 o 
  -9   1  18       30.39       24.52     10.05 o 
  -8   1  18       94.56       98.44     11.33 o 
  -7   1  18       81.86      103.21      8.85 o 
  -6   1  18       23.20       30.20      5.55 o 
  -5   1  18        7.52       14.97     24.19 o 
  -4   1  18        4.71        7.81      3.51 o 
  -3   1  18       21.62       18.52      5.28 o 
  -2   1  18        0.29        6.48      3.28 o 
  -1   1  18       17.87       17.31      8.30 o 
   0   1  18        5.63        2.48      3.92 o 
   1   1  18        0.66        7.74      4.24 o 
   2   1  18        3.41        8.62      3.59 o 
   3   1  18        9.27        7.58      4.07 o 
   4   1  18        0.86        6.03      3.91 o 
   5   1  18        0.00        5.01      5.36 o 
   6   1  18       11.84        4.97      5.14 o 
   7   1  18        1.96       -2.69      4.76 o 
   8   1  18        1.64        1.45      7.75 o 
   9   1  18        3.54       23.32      8.16 o 
 -20   2  18        0.07       11.88      6.07 o 
 -19   2  18        4.14        2.91      5.34 o 
 -18   2  18        0.00        5.45     12.34 o 
 -17   2  18        4.25        7.73      4.37 o 
 -16   2  18       17.08       14.06     10.65 o 
 -15   2  18       10.58       13.99      5.84 o 
 -14   2  18        0.02        1.30      3.56 o 
 -13   2  18       22.34       28.99      6.39 o 
 -12   2  18        3.35        5.86      7.34 o 
 -11   2  18       16.96       14.86      4.97 o 
 -10   2  18       34.65       43.59     12.47 o 
  -9   2  18       20.26       17.87      6.17 o 
  -8   2  18        0.90        4.16      3.82 o 
  -7   2  18       28.28       39.12      8.17 o 
  -6   2  18       14.82       15.89      6.15 o 
  -5   2  18      321.94      330.49     14.29 o 
  -4   2  18       30.58       30.14      7.29 o 
  -3   2  18       27.81       25.68      7.11 o 
  -2   2  18        0.25        3.40      3.41 o 
  -1   2  18       17.70       16.92      4.29 o 
   0   2  18        3.23       11.36      3.98 o 
   1   2  18        5.15        8.37      4.03 o 
   2   2  18        1.27        0.39      3.66 o 
   3   2  18        6.12        7.47     10.38 o 
   4   2  18        3.53        7.10      6.29 o 
   5   2  18        1.60        7.51      5.04 o 
   6   2  18        1.25        2.97      4.77 o 
   7   2  18        6.18        7.07      7.77 o 
   8   2  18        1.17       -0.61      4.87 o 
 -17   3  18        0.05        3.71      6.27 o 
 -16   3  18        0.02        4.77      5.90 o 
 -15   3  18        4.76       14.21      6.86 o 
 -14   3  18        1.70        4.11      7.74 o 
 -13   3  18       13.66       14.37      4.35 o 
 -12   3  18       12.06       23.35      6.63 o 
 -11   3  18       18.84       27.08      9.23 o 
 -10   3  18        0.94       -3.18      5.70 o 
  -9   3  18        0.18        8.26      4.35 o 
  -8   3  18        6.91        9.73      4.41 o 
  -7   3  18        0.84       -5.01      5.01 o 
  -6   3  18        2.38        0.54      6.26 o 
  -5   3  18       21.53       14.43      4.64 o 
  -4   3  18       42.10       42.17      6.60 o 
  -3   3  18       10.91       15.13      4.61 o 
  -2   3  18        0.20        4.30      3.97 o 
  -1   3  18        0.00        3.48      3.71 o 
   0   3  18        1.49        5.88      5.91 o 
   1   3  18        0.82       -1.25      4.42 o 
   2   3  18        0.15        0.39      5.34 o 
   3   3  18        7.36        1.19      7.00 o 
   4   3  18        5.08        2.85      4.77 o 
   5   3  18        8.96        3.10      5.63 o 
   6   3  18       11.17        8.21      6.70 o 
 -14   4  18        0.90        2.92      6.09 o 
 -13   4  18        3.27       -4.20      4.20 o 
 -12   4  18        5.96       14.96      5.22 o 
 -11   4  18        0.77        3.23      5.30 o 
 -10   4  18        2.13        7.87      8.29 o 
  -9   4  18        1.23       -3.99      3.99 o 
  -8   4  18        0.07       -3.23      4.20 o 
  -7   4  18        2.47        2.46      5.72 o 
  -6   4  18        0.83       -0.74      3.75 o 
  -5   4  18        0.34        9.61      3.95 o 
  -4   4  18        0.00        1.79      5.25 o 
  -3   4  18        0.00        4.43      8.10 o 
  -2   4  18        0.13       -1.09      5.22 o 
  -1   4  18        6.46       -3.97     14.63 o 
   0   4  18       11.71        9.50      8.31 o 
   1   4  18       18.16       16.92      9.22 o 
   2   4  18       11.72       16.23      6.97 o 
 -20   1  19        0.98        7.57      5.70 o 
 -19   1  19       15.20       23.41      5.19 o 
 -18   1  19        3.05        7.32      5.91 o 
 -17   1  19        2.64       -3.49      3.49 o 
 -16   1  19        0.43        1.56      3.93 o 
 -15   1  19       17.81       16.78      4.50 o 
 -14   1  19        2.53       -0.93      3.51 o 
 -13   1  19        3.10        1.35      3.48 o 
 -12   1  19       32.12       27.32      5.16 o 
 -11   1  19       21.48       13.54      4.81 o 
 -10   1  19       47.62       58.16     11.89 o 
  -9   1  19       13.07       10.90      7.09 o 
  -8   1  19       14.08       25.69      6.67 o 
  -7   1  19       13.28       20.05      4.40 o 
  -6   1  19        2.92        4.47      5.24 o 
  -5   1  19       86.60      100.71      8.09 o 
  -4   1  19        1.70        4.26      3.69 o 
  -3   1  19        1.44        2.41      3.29 o 
  -2   1  19       39.69       46.67      7.38 o 
  -1   1  19       37.10       33.26      7.25 o 
   0   1  19        4.38        2.54      6.62 o 
   1   1  19        0.01        2.41      3.43 o 
   2   1  19       13.47       23.86      4.48 o 
   3   1  19        1.63        1.42      3.83 o 
   4   1  19        5.63        6.23      5.21 o 
   5   1  19        6.86       -4.72      8.49 o 
   6   1  19       10.73        0.95      5.79 o 
   7   1  19        0.00        4.13      8.82 o 
 -18   2  19        2.93       15.31     13.25 o 
 -17   2  19        4.26       15.49      4.58 o 
 -16   2  19        5.35        5.69      4.14 o 
 -15   2  19        4.62       11.22      4.78 o 
 -14   2  19        1.51       -0.67      4.02 o 
 -13   2  19        6.60       -3.87      3.87 o 
 -12   2  19       13.63       19.35     10.50 o 
 -11   2  19       14.60       19.47      6.91 o 
 -10   2  19        1.57       -4.80      8.31 o 
  -9   2  19        0.76       10.28      5.32 o 
  -8   2  19        6.82        3.56     10.85 o 
  -7   2  19        0.39       -1.53     10.45 o 
  -6   2  19        6.56        8.69      4.61 o 
  -5   2  19       23.05       28.06      5.87 o 
  -4   2  19       12.82       13.17      8.29 o 
  -3   2  19        4.29       11.64      4.56 o 
  -2   2  19       21.79       14.81      7.77 o 
  -1   2  19       12.78        9.07      4.19 o 
   0   2  19        1.95        8.42      5.10 o 
   1   2  19        0.06        8.55      4.18 o 
   2   2  19        0.22       -3.47      4.27 o 
   3   2  19        0.49       -0.46      5.48 o 
   4   2  19        0.30        7.45      9.74 o 
   5   2  19        1.38        9.09      9.38 o 
   6   2  19       10.22       12.56      7.27 o 
 -16   3  19        2.70        3.71      6.13 o 
 -15   3  19       10.84       17.59      5.17 o 
 -14   3  19        1.55        9.67      6.23 o 
 -13   3  19        0.63        4.66     12.31 o 
 -12   3  19        0.17       -2.76      7.65 o 
 -11   3  19       40.70       40.76      6.72 o 
 -10   3  19        2.07       11.54      6.27 o 
  -9   3  19       14.37       12.75      8.17 o 
  -8   3  19        4.55        2.21      7.10 o 
  -7   3  19       11.09       14.64      5.20 o 
  -6   3  19        0.00        5.00      7.74 o 
  -5   3  19        0.56        1.74      4.65 o 
  -4   3  19        0.09        5.13      4.59 o 
  -3   3  19       11.38       -4.42      8.54 o 
  -2   3  19        0.79        6.32      3.74 o 
  -1   3  19        5.67       12.72      5.60 o 
   0   3  19        6.04        9.02      4.02 o 
   1   3  19        3.52        7.97      7.27 o 
   2   3  19        2.92        6.06      9.93 o 
   3   3  19        0.84        2.38      6.46 o 
 -11   4  19        0.54        5.67     10.28 o 
 -10   4  19        0.00        1.91      5.08 o 
  -9   4  19        1.49       -1.66      8.67 o 
  -8   4  19        3.68        9.92      4.66 o 
  -7   4  19        0.33        7.77      4.42 o 
  -6   4  19        0.60        7.75      5.06 o 
  -5   4  19        0.30       11.87      5.34 o 
  -4   4  19        0.00       10.17      7.24 o 
  -3   4  19        1.03        2.53      8.03 o 
  -2   4  19        0.08        5.53      4.11 o 
 -19   0  20       21.13       32.43      7.85 o 
 -18   0  20       10.76       15.92      8.39 o 
 -17   0  20        1.70        6.53      5.63 o 
 -16   0  20        3.18        8.22      5.90 o 
 -15   0  20        0.17       -3.03      6.25 o 
 -14   0  20       26.37       19.83     24.27 o 
 -13   0  20       63.90       57.33     10.63 o 
 -12   0  20        4.26       -5.90     12.42 o 
 -11   0  20        1.01       -1.86     17.77 o 
 -10   0  20       17.38       26.20      6.99 o 
  -9   0  20       93.13       78.15     12.86 o 
  -8   0  20      209.21      172.76     16.45 o 
  -7   0  20       25.95       21.62      7.59 o 
  -6   0  20       79.60       66.55      9.60 o 
  -5   0  20       43.90       42.58      8.67 o 
  -4   0  20        8.42       13.54      5.75 o 
  -3   0  20       73.46       78.27     12.58 o 
  -2   0  20        7.03       -6.37      9.61 o 
  -1   0  20        0.33        1.86      4.85 o 
   0   0  20       25.36       23.81      6.19 o 
   1   0  20       21.10       36.61      7.49 o 
   2   0  20        2.88        7.52      8.67 o 
   3   0  20        0.77       -3.73      7.58 o 
   4   0  20       10.37        5.00      5.52 o 
   5   0  20        1.48       -6.94      9.37 o 
 -18   1  20        2.31       11.58      5.41 o 
 -17   1  20        3.06        3.58      6.31 o 
 -16   1  20        1.08        3.56      4.24 o 
 -15   1  20        2.97        7.34      4.24 o 
 -14   1  20        3.19        8.63      4.46 o 
 -13   1  20        0.45       -4.86      4.86 o 
 -12   1  20        1.65       -4.58      5.94 o 
 -11   1  20       39.71       46.33      7.21 o 
 -10   1  20        5.43        2.21      3.98 o 
  -9   1  20        0.23        1.23      6.46 o 
  -8   1  20        4.40        2.14      3.90 o 
  -7   1  20        2.17        8.96      4.42 o 
  -6   1  20       29.18       30.43      5.42 o 
  -5   1  20        0.57        6.58      3.74 o 
  -4   1  20       36.21       33.74      7.08 o 
  -3   1  20        1.97       10.10      7.36 o 
  -2   1  20        0.59        2.96      5.36 o 
  -1   1  20        4.41        6.35      5.67 o 
   0   1  20        4.19        9.48      5.39 o 
   1   1  20       10.01        2.74      7.03 o 
   2   1  20        0.96        6.43      8.87 o 
   3   1  20        0.36        4.71      5.07 o 
   4   1  20        0.01        8.21      4.58 o 
   5   1  20        0.10        3.94      4.60 o 
 -17   2  20        1.20        6.71      4.96 o 
 -16   2  20       19.18       12.65      8.76 o 
 -15   2  20        2.48       12.76      5.32 o 
 -14   2  20        0.14        1.79      4.14 o 
 -13   2  20        0.34        2.34     10.06 o 
 -12   2  20        5.30        9.03      8.62 o 
 -11   2  20        5.51        8.07      7.50 o 
 -10   2  20        0.38        3.11      7.40 o 
  -9   2  20        5.42        9.99      7.46 o 
  -8   2  20        4.25       11.00      5.33 o 
  -7   2  20        0.98        1.48      5.77 o 
  -6   2  20       16.50       23.09      6.61 o 
  -5   2  20       21.18       31.51      6.02 o 
  -4   2  20       37.67       30.89      9.78 o 
  -3   2  20       27.05       19.62      8.05 o 
  -2   2  20       51.02       27.59      7.75 o 
  -1   2  20        0.94        3.02      3.79 o 
   0   2  20        2.28       -1.19      3.90 o 
   1   2  20        9.46       14.76      6.58 o 
   2   2  20        1.37        5.77      6.01 o 
   3   2  20        0.51        1.30      4.93 o 
 -14   3  20        1.39        6.53      5.11 o 
 -13   3  20        1.40        4.51     11.78 o 
 -12   3  20        2.20       -0.27      9.00 o 
 -11   3  20        6.20       -4.41     12.85 o 
 -10   3  20        3.74        5.42      7.74 o 
  -9   3  20        2.52        6.56      4.83 o 
  -8   3  20        5.27        6.28     11.03 o 
  -7   3  20        2.03        0.69      4.13 o 
  -6   3  20       15.84       18.30      8.68 o 
  -5   3  20        6.53       20.55      6.51 o 
  -4   3  20        3.24        0.82      5.08 o 
  -3   3  20        0.27       -0.81      4.63 o 
  -2   3  20       13.39       13.98      8.14 o 
  -1   3  20        0.25       -1.39      4.96 o 
   0   3  20        0.38       -3.34      7.96 o 
 -16   1  21        8.43       10.36      4.32 o 
 -15   1  21        1.36       20.05      8.65 o 
 -14   1  21        2.53       13.16      4.81 o 
 -13   1  21        0.07       -0.63      3.68 o 
 -12   1  21        3.77        1.13      6.13 o 
 -11   1  21        0.03       -3.74      3.74 o 
 -10   1  21        6.36        5.48      6.10 o 
  -9   1  21        0.11        3.94      5.79 o 
  -8   1  21        3.97        9.99      6.64 o 
  -7   1  21       43.56       37.83      6.70 o 
  -6   1  21       26.97       33.64      5.74 o 
  -5   1  21       18.50       17.90      5.00 o 
  -4   1  21        8.32        5.80      6.56 o 
  -3   1  21        2.08        9.48      4.74 o 
  -2   1  21       30.70       27.11      5.41 o 
  -1   1  21       16.79       10.79      6.89 o 
   0   1  21        0.79        6.14      7.77 o 
   1   1  21        1.55        2.89      7.25 o 
   2   1  21        1.24        3.93      5.58 o 
 -14   2  21        3.47        9.06      4.52 o 
 -13   2  21        0.79        0.64     10.57 o 
 -12   2  21        0.01       -3.99      3.99 o 
 -11   2  21        1.04        6.25      3.83 o 
 -10   2  21        0.14        2.09      3.69 o 
  -9   2  21        0.02       -1.06      4.10 o 
  -8   2  21        1.86        4.32      4.25 o 
  -7   2  21        2.63        3.81      4.82 o 
  -6   2  21        0.19        5.42      8.20 o 
  -5   2  21        4.46        5.66      4.37 o 
  -4   2  21        9.97        9.26      6.32 o 
  -3   2  21        8.00       10.55      6.40 o 
  -2   2  21        2.15        2.14      4.66 o 
  -1   2  21        2.22        5.03      4.51 o 
   0   2  21       10.92       15.87      6.16 o 
   1   2  21        0.27        3.60      5.44 o 
  -9   3  21       23.05       25.46      5.98 o 
  -8   3  21        0.85        8.47      4.27 o 
  -7   3  21        0.55        0.73      5.30 o 
  -6   3  21        3.85       13.17      5.39 o 
  -5   3  21        4.76       10.38     10.61 o 
  -4   3  21        5.00        4.09     10.45 o 
 -14   0  22        5.27       -2.53      8.64 o 
 -13   0  22        0.05      -10.10     16.29 o 
 -12   0  22        1.66       11.44      6.05 o 
 -11   0  22        1.70        6.11      5.48 o 
 -10   0  22        6.84       12.87      6.50 o 
  -9   0  22       37.66       27.71      9.21 o 
  -8   0  22        1.54       33.89     15.73 o 
  -7   0  22       16.82       19.00      8.20 o 
  -6   0  22       11.08       15.37      6.06 o 
  -5   0  22        4.39        9.02      5.91 o 
  -4   0  22        1.30       12.72      7.46 o 
  -3   0  22        0.00       17.84      7.20 o 
  -2   0  22       10.07       12.99     14.73 o 
  -1   0  22        3.21       -4.53      4.53 o 
   0   0  22        2.38       -8.48      8.48 o 
 -14   1  22        1.22       12.71     10.77 o 
 -13   1  22        1.42       -7.16      7.16 o 
 -12   1  22        3.96       -2.61      3.61 o 
 -11   1  22        0.14       -1.24      5.13 o 
 -10   1  22        0.37        6.40      6.84 o 
  -9   1  22        2.44       14.51      4.49 o 
  -8   1  22        0.85        1.80      5.23 o 
  -7   1  22        3.93        8.52      5.95 o 
  -6   1  22        5.90        7.82      6.44 o 
  -5   1  22       51.49       51.84      7.26 o 
  -4   1  22        0.02        4.39     13.58 o 
  -3   1  22        0.00       24.13     18.63 o 
  -2   1  22       12.44       22.35      8.60 o 
  -1   1  22        1.34        3.01      9.20 o 
 -11   2  22        0.20       -4.28      6.01 o 
 -10   2  22        0.15        1.49      5.03 o 
  -9   2  22        1.16        6.17      9.55 o 
  -8   2  22       12.19        9.57      4.53 o 
  -7   2  22        9.14       14.78      7.30 o 
  -6   2  22        0.44       -1.96      6.10 o 
  -5   2  22       23.66       33.49      6.65 o 
  -4   2  22        0.04        8.91      5.89 o 
                                                 
